# Supplementary material for: Blocking hexose entry into glycolysis activates alternative metabolic conversion of these sugars and upregulates pentose metabolism in Aspergillus nidulans
Source: BMC Genomics. 2018 Mar 22;19:214. doi: 10.1186/s12864-018-4609-x (PMC5863803; doi:10.1186/s12864-018-4609-x)
Supplement: Supplementary file 2 — Table S5. Expression of known gene involved in central carbon metabolism in Aspergillus nidulans. (XLSX 32 kb) [file 12864_2018_4609_MOESM2_ESM.xlsx]

## Sheet: Metabolic genes
Table S5. Expression of known gene involved in central carbon metabolism in Aspergillus nidulans.
The expression higher than 150 is considered highly expressed and marked red.
The genes with expression lower than 20 are considered low expressed and marked green.
The cutoff for differential expression is fold change >1.5 (cells marked red = upregulated) and fold change <0.7 (cells marked green= downregulated) and p-value <0.05(cells marked yellow).
Pathway	Gene name	Abbrv.	Gene number	Reference	hxkA1 glkA4	creAΔ4	creAΔ4 hxkA1 glkA4	creAΔ4 hxkA1 glkA4/creAΔ4	p-value	hxkA1 glkA4/reference	p-value
Glycolysis	glucokinase	glkA	AN8689	104.382	29.2694	62.7431	31.8788	0.508085	1.84245e-07	0.280405	2.96402e-05
Glycolysis	hexokinase	hxkA	AN7459	191.069	41.5438	148.188	25.9758	0.175289	5.73985e-14	0.217428	4.68115e-07
Glycolysis	glucose-6-phosphate isomerase	swoM	AN6037	474.249	3648.45	976.324	5828.69	5.97003	4.21885e-15	7.6931	7.32537e-07
Glycolysis	phosphofructokinase	pfkA	AN3223	209.882	56.5301	70.8587	18.8668	0.26626	3.75688e-11	0.269342	0.00103865
Glycolysis	frutose-biphosphate aldolase	fbaA	AN2875	1199.06	768.668	701.105	390.904	0.557554	9.39137e-07	0.641057	0.0148059
Glycolysis	triose-phosphate isomerase	tpiA	AN6900	592.251	301.408	279.822	169.442	0.605537	2.52797e-06	0.508919	0.00232177
Glycolysis	glyceraldeyde-3-phosphate dehydrogenase	gpdA	AN8041	1895.57	497.605	3854.07	541.68	0.140548	3.10862e-15	0.26251	1.4102e-05
Glycolysis	phosphoglycerate kinase	pgkA	AN1246	698.272	217.207	497.846	147.579	0.296435	1.58229e-12	0.311064	9.24781e-05
Glycolysis	phosphoglycerate mutase	pgmA	AN3059	99.8548	68.7493	148.538	78.1916	0.526408	9.71613e-08	0.688492	0.0586349
Glycolysis	enolase	acuN	AN5746	695.727	212.242	734.846	116.341	0.15832	3.4972e-14	0.305065	4.70164e-05
Glycolysis	pyruvate kinase	pkiA	AN5210	200.148	249.976	339.928	244.174	0.718311	0.000349305	1.24896	0.218693
PCP (Pentose Catabolic Pathway)	D-xylose reductase	xyrA	AN0423	533.538	366.233	1530.28	1193.02	0.779611	0.00848827	0.686423	0.0599937
PCP (Pentose Catabolic Pathway)	xylitol dehydrogenase	xdhA	AN9064	515.625	898.098	458.528	1119.64	2.44182	2.10859e-07	1.74177	0.00556084
PCP (Pentose Catabolic Pathway)	D-xylulose kinase	xkiA	AN8790	198.647	219.458	267.662	384.92	1.43808	0.00475652	1.10477	0.590047
PCP (Pentose Catabolic Pathway)	L-arabitol dehydrogenase	ladA	AN0942	851.25	1386.71	1351.14	2363.45	1.74923	2.87985e-05	1.62903	0.011639
PCP (Pentose Catabolic Pathway)	L-xylo-3-hexulose reductase	lxrA	AN10169	412.349	435.211	713.658	799.297	1.12	0.291315	1.05544	0.761212
PCP (Pentose Catabolic Pathway)	arabinose reductase	larA	AN7193	1589.13	1143.7	1023.66	1469.72	1.43575	0.000365563	0.719702	0.0459551
PPP (Pentose Phosphate Pathway)	glucose-6-phosphate-1-dehydrogenase	gsdA	AN2981	732.347	2213.5	1151.37	2029.25	1.76246	2.06629e-06	3.02248	0.00167014
PPP (Pentose Phosphate Pathway)	6-phosphogluconolactonase	pgIA	AN0285	171.563	143.107	134.016	170.587	1.27288	0.0213876	0.834134	0.329106
PPP (Pentose Phosphate Pathway)	6-phosphogluconate dehydrogenase	gndA	AN3954	1242.58	2057.24	1622.58	2113.15	1.30234	0.00659385	1.65562	0.0571324
PPP (Pentose Phosphate Pathway)	D-ribulose-phosphate-3 epimerase	rpeA	AN7588	117.01	1314.35	284.118	1408.56	4.95767	2.1293e-10	11.2329	2.13523e-08
PPP (Pentose Phosphate Pathway)	ribokinase	rbkA	AN7995	14.1416	5.22287	2.78197	2.3955	0.86108	0.464539	0.369328	0.000263779
PPP (Pentose Phosphate Pathway)	ribose 5-phosphate isomerase	rpiA	AN2440	367.443	360.013	302.595	276.837	0.914874	0.274805	0.97978	0.907064
PPP (Pentose Phosphate Pathway)	ribose 5-phosphate isomerase	rpiB	AN5907	2476.5	1806.95	1004.28	374.654	0.373059	1.42681e-10	0.729639	0.131528
PPP (Pentose Phosphate Pathway)	transketolase	tktA	AN0688	870.892	1165.96	1161.37	1350.96	1.16325	0.083624	1.33881	0.0784577
PPP (Pentose Phosphate Pathway)	D-ribulokinase	rbtA	AN6985	97.8437	649.316	61.8669	415.634	6.7182	1.79854e-07	6.63625	8.32056e-07
PPP (Pentose Phosphate Pathway)	transaldolase	pppA	AN0240	1958.26	4657.83	4367.05	7505.39	1.71864	7.784e-10	2.37856	5.23478e-05
Leloir pathway	mutarotase		AN3184	397.563	475.011	780.953	746.999	0.956523	0.625788	1.19481	0.2871
Leloir pathway	Aldose 1-epimerase		AN3432	228.769	153.07	484.131	457.071	0.944106	0.518744	0.669104	0.0330733
Leloir pathway	galactokinase	galE	AN4957	110.118	83.087	54.7243	55.1123	1.00709	0.934342	0.75453	0.100311
Leloir pathway	UTP-hexose-1-phosphate uridylyltransferase	galD	AN6182	70.117	42.8095	48.3717	37.546	0.776198	0.0148118	0.610543	0.00221434
Leloir pathway	Putative UTP-glucose-1-phosphate uridylyltransferase	galF	AN9148	297.033	587.332	347.814	483.952	1.39141	0.00242672	1.97733	0.00144171
Leloir pathway	UDP-galactopyranose mutase	ugmA	AN3112
Leloir pathway	putative phosphoglucomutase	pgmB	AN2867	400.909	509.291	201.863	202.887	1.00507	0.954023	1.27034	0.138032
Leloir pathway	putative phosphomannomutase		AN4591	131.783	109.6	45.0528	54.4345	1.20824	0.0450129	0.831672	0.264439
Leloir pathway	UDP-glucose 4-epimerase	galGc	AN3119	45.4593	153.855	5.37543	3.70999	0.690176	0.0283931	3.38446	6.01848e-05
Alternative D-galactose pathway	galactitol dehydrogenase	ladB	AN4336	24.091	29.6567	0.326221	1.16147	3.56037	0.00348043	1.23103	0.270285
Alternative D-galactose pathway	L-xylo-3-hexulose reductase	xhrA	AN6450	2.54308	4.96098	0.632109	2.23601	3.53738	0.00235614	1.95078	0.0421348
Alternative D-galactose pathway	sorbitol dehydrogenase	sdhA	AN2666	13.5369	3810.13	35.9679	3481.95	96.8073	2.94653e-13	281.462	1.34899e-07
Alternative D-galactose pathway	hexokinase	hxkA	AN7459	191.069	41.5438	148.188	25.9758	0.175289	5.73985e-14	0.217428	4.68115e-07
Mannose pathway	hexokinase	hxkA	AN7459	191.069	41.5438	148.188	25.9758	0.175289	5.73985e-14	0.217428	4.68115e-07
Mannose pathway	mannose-6-phosphate isomerase	pmi1	AN0667	130.056	99.6009	668.044	185.765	0.278073	6.26277e-12	0.76583	0.106596
Mannose pathway	phosphomannomutase	PMM	AN10710	276.167	210.783	109.462	114.871	1.04941	0.591719	0.763246	0.137834
Mannose pathway	GDP-mannose pyrophosphorylase	GMPP	AN1911	164.708	161.833	236.764	178.454	0.753724	0.00350245	0.982542	0.91017
Rhamnose pathway	L-rhamnose-1-dehydrogenase Putative	lraA	AN4186	41.2024	30.6797	4.24011	5.4407	1.28315	0.242776	0.744608	0.0530363
Rhamnose pathway	L-rhamnono-γ-lactonase	lraB	AN3740	47.5321	38.488	12.2561	17.0717	1.39292	0.00848683	0.809727	0.224508
Rhamnose pathway	L-rhamnonate dehydratase	lraC	AN5672	52.6527	50.7942	7.99363	18.9195	2.36683	4.95992e-07	0.964702	0.810583
Galacturonic acid pathway	D-galacturonic acid reductase	gaaA	AN2858	118.702	77.1501	74.8302	77.0863	1.03015	0.760162	0.649948	0.00970489
Galacturonic acid pathway	L-galactonic acid dehydratase	gaaB	AN6035	55.8697	39.0563	51.644	46.4438	0.899307	0.195449	0.699061	0.0655969
Galacturonic acid pathway	2-keto-3-deoxy-L_galactonate aldolase	gaaC	AN2859	324.562	253.768	41.0917	70.0373	1.70441	0.000138191	0.781878	0.144727
Galacturonic acid pathway	D/L-glyceraldehyde reductase	gaaD	AN7193	1589.13	1143.7	1023.66	1469.72	1.43575	0.000365563	0.719702	0.0459551
Galacturonate	aldo-keto-reductase	gar1	AN5986	492.148	442.506	287.892	423.354	1.47053	0.00225025	0.899132	0.561428
Galacturonate	NADP-dependent glycerol dehydrogenase	ara1	AN5563	412.891	315.215	93.8108	60.4348	0.64422	2.49862e-05	0.763433	0.170466
Galacturonate	dihydroxyacetone kinase	dakA	AN0034	319.016	828.553	41.963	436.236	10.3957	1.23075e-10	2.59722	9.41915e-05
Galacturonate	glycerol kinase ATP-dependent	glcA	AN5589	67.4404	160.073	27.3585	81.9119	2.99403	2.47581e-09	2.37354	0.000174579
Galacturonate	pectinesterase		AN3390	0.663482	0.497227	1.07653	0.755383	0.701684	0.360863	0.74942	0.622918
Galacturonate	pectate lyase		AN0741	0.719834	0.678708	2.86994	0.812463	0.283094	0.000121324	0.942867	0.91207
Galacturonate	polygalacturonase		AN4372	103.299	29.3535	25.1031	12.011	0.478466	3.74933e-06	0.28416	9.74358e-05
Galacturonate	polygalacturonase		AN8327	4.24046	1.31466	0.87229	1.09493	1.25524	0.451961	0.310027	0.0223141
Galacturonate	Putative exopolygalacturonase		AN8891	16.439	11.5171	181.817	85.1243	0.468187	1.80132e-08	0.700596	0.136408
Galacturonate	L-glyceraldehyde reductase		AN4829	26.0913	38.9389	1.84896	4.46381	2.41422	0.00600823	1.49241	0.0249486
Galacturonate	L-glyceraldehyde reductase		AN1679	8.76982	6.92983	9.36592	8.90028	0.950284	0.709065	0.79019	0.330893
Glucuronate inter.	Alcohol dehydrogenase		AN2860	229.486	174.568	108.913	224.636	2.06253	1.03835e-05	0.760691	0.170147
Glucuronate inter.	Putative beta-glucuronidase		AN5361	0.123953	0.0625272	0.403129	0.239167	0.593276	0.355293	0.504445	0.524121
Glucuronate inter.	UDPglucose 6-dehydrogenase		AN9172	11.4374	10.1113	4.32429	4.4857	1.03733	0.864651	0.884059	0.496304
TCA	putative pyruvate decarboxylase	pdcA	AN4888	586.086	83.0982	21.0124	5.53366	0.263352	0.000103641	0.141785	0.000176288
TCA	putative pyruvate decarboxylase	pdcB	AN8396	76.2607	51.3645	8.32155	18.7393	2.2519	5.20827e-06	0.673538	0.0222434
TCA	2-methylcitrate synthase	mcsA	AN6650	377.14	289.085	17.9911	98.4842	5.47407	7.04343e-10	0.766519	0.108895
TCA	putative citrate synthase	citA	AN8275	218.745	222.786	456.901	287.766	0.629822	6.43354e-06	1.01847	0.925689
TCA	Mitochondrial aconitate hydratase	acoA	AN5525	1002.72	481.193	515.663	355.111	0.68865	0.000540436	0.479888	0.000229164
TCA	isocitrate dehydrogenase	idpA	AN2999	511.8	330.499	292.832	225.582	0.770345	0.00771239	0.645757	0.0368381
TCA	putative oxoglutarate dehydrogenase	kgdA	AN5571	98.9119	112.439	169.378	141.236	0.83385	0.0711709	1.13676	0.476431
TCA	succinate dehydrogenase cytochrome b560 subunit	carC	AN8793	452.836	395.57	236.081	282.18	1.19527	0.0569108	0.87354	0.4246
TCA	fumarate hydratase	fumR	AN8707	178.387	139.972	72.293	65.3757	0.904315	0.235312	0.784651	0.147657
TCA	malate dehydrogenase precursor	mdhC	AN6499	1629.08	877.743	397.774	291.244	0.732185	0.000741583	0.538797	0.00133252
TCA	mitochondrial malate dehydrogenase	mdhA	AN6717	686.717	777.472	630.082	480.77	0.763027	0.00286389	1.13216	0.491878
TCA	mitochondrial malate dehydrogenase	mdhB	AN5031	0	0.0610798	0	0	NA	NA	NA	0.313302
TCA	isocitrate lyase	acuD	AN5634	225.478	148.794	10.3585	94.041	9.07863	7.04895e-06	0.659907	0.0685112
TCA	Malate synthase	acuE	AN6653	219.766	316.06	52.3222	83.4243	1.59443	0.000732739	1.43817	0.124429
TCA	Putative succinate dehydrogenase		AN2332	513.481	347.54	220.216	282.422	1.28248	0.0123872	0.676832	0.0427778
Other genes
	putative glucose oxidase		AN7890	11.3696	13.873	12.1077	15.8364	1.30797	0.0295142	1.22018	0.231305
	putative glucose oxidase		AN4006	48.5761	38.6835	28.236	25.2966	0.895899	0.267667	0.679079	0.0509051
	glucose-1- dehydrogenase	gudB	AN4186	41.2024	30.6797	4.24011	5.4407	1.28315	0.242776	0.744608	0.0530363
	gluconate dehydratase		AN6035	55.8697	39.0563	51.644	46.4438	0.551567	4.38645e-07	0.699061	0.0655969
	glycogen synthase		AN8010	277.166	533.639	124.593	332.954	2.67233	4.729e-07	1.92534	0.00132374
	fructose-2,6-bisphosphate 2-phosphatase	fbpZ	AN10844	154.781	140.593	57.7171	218.578	3.78706	2.6979e-08	0.908338	0.591305
	mannitol-1-phosphate 5- dehydrogenase	mpdA	AN10021	1.24069	0.69714	0.441846	0.582961	1.31938	0.475618	0.561898	0.156245
Glycolysis	hexokinase B	hxkB	AN2638	0.210243	0.303641	0.0417854	0.0819535	1.96129	0.601563	1.44424	0.628555
Glycolysis	hexokinase C	hxkC	AN4255	41.3395	36.2379	15.9514	21.9295	1.37477	0.00414273	0.876592	0.362928
Glycolysis	hexokinase D	hxkD	AN2180	80.9135	92.7043	18.342	32.4179	1.76742	7.98512e-05	1.14572	0.379492
