# Supplementary material for: Blocking hexose entry into glycolysis activates alternative metabolic conversion of these sugars and upregulates pentose metabolism in Aspergillus nidulans
Source: BMC Genomics. 2018 Mar 22;19:214. doi: 10.1186/s12864-018-4609-x (PMC5863803; doi:10.1186/s12864-018-4609-x)
Supplement: Supplementary file 4 — Table S1. Composition of the substrates. (XLSX 13 kb) [file 12864_2018_4609_MOESM4_ESM.xlsx]

## Sheet: Composition
Table S1. Composition of the substrates used in this study.
Pure substrates
Sample name	Cas number:	Supplyer:	Supply number
Wheat arabinoxylan		Megazyme
Xylan, from Beechwood	9014-63-5	Sigma	X4252-100g
Xyloglucan from tamarind seed		Megazyme	p-xygln
Crude substrates
Sample name	Species name	Sample code	Pre-treatment	Supplier/origin	Remarks	(mol%)								(w/w%)
						Rhamnose	Fucose	Arabinose	Xylose	Mannose	Galactose	Glucose	Uronic acid	Total
α-cellulose (Sigma C8002)		Batch 078K0027				0	0	2.5	47.4	10.6	0.8	38.7	0
Apple pectin (Sigma 76252-500g)						0.86	0	1.58	0.96	0	4.84	4.38	86.36	97.42
Cotton seed pulp						0.604597	0	2.18622	49.9706	0	1.16886	39.2783	6.7914	49.1898
Citrus pulp	Citrus	CP	none	US		2	0	10.9137	3.83586	4.07863	6.58605	39.0012	34.8625	55.669
Guar gum	Cyamopsis tetragonoloba	GG	none	Sigma		0	0	2.21529	0.399957	56.9147	35.4442	3.19424	1.6676	83.6124
Soybean hulls	Glycine max	SBH	none	US		0.99673	0	8.43762	15.0274	7.05897	3.95021	50	15.9082	68
Sugar beet pulp	Beta vulgaris	SBP	none	suikerunie (NL)		1.45805	0	29	2.37101	2.11523	6.53283	32	27	56
Wheat bran	Triticum aestivum	WB	none	Wageningen Mill		0	0	16.507	34.6399	1.41708	1.68336	42.4832	3.26943	53.7304
Wheat straw	Triticum aestivum	WS-ps	none	pet shop		0	0	4.96629	37.0202	1.01599	1.58928	51.0632	4.345	57.1008
