# Supplementary material for: Blocking hexose entry into glycolysis activates alternative metabolic conversion of these sugars and upregulates pentose metabolism in Aspergillus nidulans
Source: BMC Genomics. 2018 Mar 22;19:214. doi: 10.1186/s12864-018-4609-x (PMC5863803; doi:10.1186/s12864-018-4609-x)
Supplement: Supplementary file 5 — Table S2. Intracellular metabolism of Aspergillus nidulans during growth in wheat bran. (XLSX 84 kb) [file 12864_2018_4609_MOESM5_ESM.xlsx]

## Sheet: Intracellular metabolites
Table S2. Intracellular metabolism of Aspergillus nidulans during growth in wheat bran.
The reference, hxkA1 glkA4, creAΔ4 and creAΔ4 hxkA1 glkA4 strain were transferred to 1% wheat bran for 2, 8 and 24h.
Phenotype	Reference								hxkA1 glkA4									creAΔ4									creAΔ4 hxkA1 glkA4
Time	2	2	2	8	8	24	24	24	2	2	2	8	8	8	24	24	24	2	2	2	8	8	8	24	24	24	2	2	2	8	8	8	24	24	24
Replicates	1	2	3	1	3	1	2	3	1	2	3	1	2	3	1	2	3	1	2	3	1	2	3	1	2	3	1	2	3	1	2	3	1	2	3
L-(+) lactic acid	0.860989	0.815928	0.888335	0.905612	0.931544	-0.957494	-0.499085	-0.583505	0.736248	1.10119	1.11368	1.76149	0.945867	1.41807	-0.827593	-0.304185	-0.569851	-0.770514	0.179085	0.141405	-1.4757	-1.45124	-1.24762	-0.726535	-1.02468	-1.87307	-0.368241	0.723318	-0.632834	1.23459	0.943914	0.668105	-0.591263	-0.944647	-0.521315
L-alanine 1	-0.0587558	0.786939	1.06093	0.766765	0.163211	-0.619496	-0.4922	-0.515987	0.234318	0.575676	0.788712	0.265146	0.032056	-0.195705	-0.611216	-1.37691	-0.916853	0.49508	0.816965	0.750416	-0.278276	0.157223	0.307869	-2.00407	-0.724151	-0.620829	0.671871	1.11211	1.09565	0.167278	0.015514	0.537711	-0.915196	-0.906818	-0.564979
2-piperidone 1	-1.54367	1.93368	-0.294186	-0.0557536	1.14638	-1.52035	-1.17767	-1.37799	1.21801	0.354904	-0.521927	1.19694	-1.66724	1.01475	0.379827	-1.23125	-1.91749	1.74377	0.55971	1.80546	-1.6216	-0.782592	-0.905049	-0.409919	-0.589357	0.122863	2.21419	1.53478	1.96588	-0.0903179	-0.610603	-0.0418662	-0.80523	-0.218339	0.191258
carbonate ion	1.33601	0.972613	0.045217	0.830044	0.161564	-2.08237	-1.17486	-2.07215	-0.0706433	1.31415	1.58203	0.223438	0.00436403	0.0283117	-0.713388	-0.68043	-0.879022	0.997651	0.806287	1.01846	-0.0996006	-0.142598	-1.70663	-0.37031	-1.48025	0.0274379	1.51253	0.39349	1.28914	0.0894856	-0.282558	-0.0659601	0.0701326	-0.948348	0.0667636
L-valine 2	0.102677	0.322827	0.349671	0.782822	0.28101	-0.585677	-0.222812	-0.960518	-0.186715	0.442533	0.609409	0.215196	0.344741	0.107866	-0.188773	-1.91091	-0.448504	0.162446	0.215296	0.286506	-0.261486	-0.110898	-0.54931	-1.75845	-0.825894	-0.133528	0.876043	0.83808	0.949425	0.398704	0.0692139	0.306288	0.174329	-0.0807181	0.389107
carbamic acid (NIST)	2.09907	1.45978	0.697893	0.799225	0.706805	-0.914683	1.08103	2.11282	-0.138365	1.23458	-0.481065	-0.0279988	-0.0635192	0.603283	-0.770863	-1.3076	-1.39947	0.443579	-3.53704	1.31835	0.32118	0.0819583	-0.405215	0.753328	-0.471615	-0.18844	-0.434389	0.189128	0.280409	0.0857052	-0.277402	-1.005	-0.126225	-1.98694	-0.732296
urea	0.561228	1.06514	1.60032	0.985909	-0.251903	1.05697	-0.710037	-2.29564	1.35489	0.474508	-1.93978	0.530586	-0.645456	0.37381	-0.781276	-0.945006	-0.719996	-0.516792	0.616141	-1.29678	-0.0992257	-0.459563	0.778766	1.60139	0.660813	1.53083	-0.903659	-0.524648	0.450265	-1.09595	-0.369253	-0.692675	0.158932	0.48993	-0.0427911
1,3-dihydroxyacetone	0.458533	2.1418	1.62782	0.755541	0.463412	-0.278814	0.0460296	-0.156634	0.952492	1.38054	0.654116	0.64945	0.971427	0.828885	-0.107627	-0.7759	-0.253912	-0.120087	-1.23092	-2.07041	0.00907084	0.10714	-0.239798	-1.95852	-0.929761	-0.751277	0.276166	-0.141018	-0.205731	-0.16672	-0.00403182	-0.456045	0.110772	-1.12465	-0.461337
L-leucine 2	-0.26293	0.0427496	-0.283979	0.80304	0.55777	-0.103885	0.521993	-0.252286	-0.154015	0.054131	0.555604	0.706531	0.741128	0.537096	0.412878	-2.22362	0.413945	-0.578718	-0.392399	-0.111727	-0.0595392	0.22178	-0.609725	-2.52786	-0.181099	0.624907	-0.360078	-0.785296	-0.378657	0.617491	0.278752	0.392574	0.562938	0.420266	0.800239
phosphoric acid	0.393441	0.927259	0.796965	0.291771	-0.277688	-0.796176	-0.561833	-0.812925	0.152875	0.341562	0.716473	0.187984	-0.0868922	-0.475567	-0.812127	-0.672873	-1.118	-0.163618	0.433671	0.261957	-0.516975	-0.449382	-0.787024	-0.0543993	-0.163471	0.248504	1.16507	0.699983	0.713715	-0.130954	-0.463886	0.00808862	0.190164	0.29647	0.517842
nicotinic acid	0.392065	0.823831	1.1303	0.50081	-1.95733	-0.543889	-0.457799	-0.514201	0.837229	0.143196	1.1303	0.77368	0.229729	-0.102206	-2.16772	0.371228	-0.641563	0.0277515	0.466321	0.585133	-0.522963	-0.0605559	-0.038102	0.222028	-0.873321	-0.0520033	0.939682	0.399194	0.895592	0.505853	-1.40556	0.815561	-1.03271	-0.568816	-0.250752
DL-isoleucine 2	-0.776039	-0.244111	-0.351376	0.556133	0.603058	-0.0348789	0.686214	-0.0439933	-0.369257	-0.403633	0.182636	0.502301	0.691728	0.518734	0.45749	-1.38482	0.326336	-1.25348	-0.868897	-0.656317	0.293673	0.261394	0.020459	-1.24024	0.276631	0.824325	-0.755198	-1.02043	-0.468278	0.778454	0.325397	0.448526	0.641513	0.550943	0.925014
L-proline 2	-0.783404	-0.710959	-0.671341	0.796221	0.484712	0.0360824	0.532344	-0.174899	-0.777145	-0.618942	-0.293565	0.740853	0.666169	0.432218	0.617823	-2.16783	0.484003	-1.08463	-1.02057	-0.972311	0.730193	0.758458	0.217223	-1.92746	0.0856555	0.80981	-1.17736	-1.07596	-1.01339	1.0261	1.02325	1.34662	1.188	0.995785	1.49825
glycine	-0.817053	-0.0840503	0.0883839	0.250208	-0.23286	-0.415494	0.0848114	-0.35581	-0.40575	0.0305742	0.308708	0.34707	0.327895	0.125307	-0.225154	-1.25367	-0.366594	-1.20998	-0.536192	-0.400439	-0.00168913	0.135451	0.138114	-1.13022	-0.131584	0.308961	0.262956	0.300953	-0.0538936	1.10175	0.798254	1.02949	0.592338	0.491249	0.897967
glyceric acid	0.0365446	0.29112	0.355142	-0.975563	-0.713334	-0.245699	0.392708	0.281982	-0.896789	0.431514	0.629639	-0.0966775	-1.68674	0.0336894	0.346999	0.0867642	-0.0517534	-1.63987	-0.34834	-1.92762	0.20684	0.0580631	0.340818	-0.0389771	0.365061	0.697277	0.222607	0.175141	-1.82107	0.804405	0.786555	0.578265	0.940909	1.12143	1.25896
fumaric acid	0.317107	-0.105628	0.00495175	1.56018	0.813511	0.0575491	0.122914	-0.026509	0.243964	-0.490499	-0.0310654	1.60447	0.879905	1.02107	-0.466389	0.295142	-0.395799	-0.972567	-0.716716	-0.904162	-0.925725	0.236692	0.386112	-0.197676	0.192773	0.760023	-1.03182	-1.20585	-0.942381	0.139802	-0.0125806	-0.0772706	0.0135117	0.240146	-0.387181
pyrrole -2-carboxylic acid	1.20385	0.979779	0.931109	1.70786	1.28798	0.878353	1.23564	1.10024	1.87778	1.83235	0.908577	1.40568	1.41793	1.67384	1.05031	1.04621	0.955491	-5.93847	-5.67895	-0.870688	1.15456	0.43769	0.963261	0.783528	0.320588	1.03302	-1.55865	-5.63316	-0.852728	-0.170605	0.648191	-6.24905	0.881853	0.691629	-1.45499
L-serine 2	0.247402	-0.214072	-0.405463	0.761957	0.115486	-0.137109	0.536336	-0.204078	-0.675904	-0.734226	-0.0921249	0.507575	0.34756	-0.0610632	0.292042	-1.12887	0.0846802	-0.0062248	-0.0408349	-0.0398694	0.65034	0.188189	-0.291186	-0.429849	0.0894766	0.835947	-0.815275	-1.01223	-0.960865	0.302614	0.185017	-0.20383	0.749259	0.52803	1.03115
L-threonine 2	-1.1519	-1.07394	-1.07327	-0.156647	-0.358853	0.364151	0.732285	0.335674	-1.15225	-1.19055	-0.801483	-0.179101	-0.208578	-0.445496	0.661697	0.295025	0.464268	-1.01524	-0.963286	-0.849838	0.589083	0.485035	0.319695	1.0125	1.23272	1.51884	-1.02396	-1.25004	-1.08942	0.760933	0.546869	0.616073	1.31474	1.25053	1.48372
Beta- alanine 1	-1.02425	0.257704	0.167592	-2.65909	-1.29899	0.475676	0.764764	0.648102	-0.227295	-1.03083	-0.0505549	-0.825887	-1.01997	-1.09773	0.574697	0.432201	0.435336	-0.523344	-0.396562	-0.443029	-0.412456	-0.687358	-0.809309	1.40822	1.54965	1.77935	0.198051	0.0040522	-0.270948	-0.59286	-0.357494	-0.913428	1.96659	1.85231	2.12709
L-homoserine 2	0.655193	-0.492506	0.568565	-0.215675	-0.421962	-1.2533	-1.31603	-1.52905	-0.675947	0.459914	0.459972	-0.774061	-0.140802	-0.640386	-1.30434	-1.46667	-1.5738	0.749917	0.665374	0.933642	0.953964	0.986397	0.599301	0.0114382	-0.380117	-0.383314	1.7257	1.44818	1.14016	0.109861	-0.427345	1.33855	0.40606	0.258956	-0.475848
citramalic acid	1.36751	1.19831	0.35423	-0.324453	-0.755121	-0.294638	-0.562448	-0.73202	-1.11202	1.29513	0.101432	-0.963243	-0.178992	-0.684759	-1.34024	-0.662146	-0.767994	0.39331	1.57236	0.935716	-1.39052	-0.21307	-0.860967	-0.117288	-0.562448	-0.826176	2.13746	1.44888	1.70919	-0.420843	-0.575849	0.383831	-0.0290699	-0.239977	0.716924
D-malic acid	0.396085	-0.0363112	0.146689	1.51699	1.14022	-0.00343471	0.225049	-0.127009	-0.26657	-0.235332	-0.376841	1.53802	1.22364	1.03794	-0.272776	0.0331149	-0.288589	-0.943689	-0.994035	-0.747068	-0.616476	0.657838	-0.700443	-0.78855	-0.0408463	0.596787	-0.95203	-0.98136	-0.874099	0.448473	0.06195	0.375321	-0.113209	-0.0242314	-0.0152152
D-threitol	1.41496	1.36629	1.32254	1.39244	1.15313	-2.30724	-2.0931	-2.35523	1.11589	1.20806	1.38584	0.88419	0.787924	0.644224	-2.40189	-2.1468	-2.28355	0.566882	0.572047	0.365091	1.1604	1.84901	1.86372	-1.89076	-1.82252	-1.46665	0.145693	0.243632	0.0340323	1.93832	1.51263	2.08493	-2.22616	-2.13067	-1.88731
aspartic acid 2	-0.0769484	0.0314169	0.283218	1.33619	1.08543	-2.35761	-2.17733	0.725971	1.18421	0.0641805	-0.0334784	-0.369474	0.77696	0.524457	-2.3825	-2.14706	1.11936	0.371547	0.791539	-0.0658157	1.47547	2.02877	0.669807	1.9335	-1.81424	-1.39651	-0.507349	-0.656051	-0.291262	2.08868	1.5706	2.32021	-2.29811	-2.01382	-1.79395
4-guanidinobutyric acid 2	0.852117	1.37495	1.52001	2.16441	2.04124	-0.163916	0.127352	0.0717311	1.34151	1.40231	1.61621	2.30712	2.14228	2.09935	-0.0738369	0.176543	-0.0358145	-1.04043	-0.257162	0.157259	-2.90985	-1.10525	-0.844085	-1.71603	-1.77298	-1.26418	-0.68539	-0.771628	-0.84799	-0.515889	-0.706922	-0.262635	-1.66646	-1.58216	-1.17179
L-cysteine 2	0.442767	0.47303	-4.11672	0.269562	0.0790053	-0.290643	-0.105858	-0.2841	0.707831	0.352787	-8.36247	0.320427	0.19943	0.664999	-0.149243	0.229637	-0.176045	0.671821	0.639276	0.748244	0.726599	1.01932	0.979169	0.348736	0.324331	0.338347	-2.7109	0.789984	0.792604	1.25409	0.904367	1.08436	0.598738	0.571038	0.665495
2-hydroxyglutaric acid	1.36071	0.14457	0.695158	0.285714	0.260605	-0.91031	-0.968741	-1.0434	-0.171813	0.406194	0.232388	0.64551	-0.429169	0.145003	-1.44747	-1.18818	-2.14709	0.457204	0.347994	1.07503	-1.81996	-0.259864	-0.78161	0.119731	0.683605	0.547617	1.40073	0.341229	1.15812	-0.189282	0.460029	0.311424	-0.176643	0.326569	0.128395
phosphoenolpyruvic acid	0.470544	0.401679	-0.0177608	-0.81318	-2.75803	-0.625593	-0.0495023	-0.0617975	-0.216388	0.387708	0.582869	-0.984259	-1.31167	-1.05539	0.55279	1.48948	0.137657	-0.958224	-0.710659	-0.271103	-1.15998	0.50434	-0.16852	0.834216	1.00988	1.28673	-1.24575	-0.494834	0.632252	0.278259	0.622537	0.158607	1.23944	1.00923	1.30442
L-glutamine 2	-0.38641	-0.693071	-0.205381	0.815264	0.480264	0.83721	1.04366	0.803439	-1.60698	-0.107114	-1.36462	0.897487	0.872623	0.0597147	1.19318	1.02828	1.0663	-4.8101	-2.61052	-1.77652	1.51933	0.939546	0.787037	0.515525	0.232696	0.592483	-1.78316	-3.74344	-1.79976	1.29727	1.26907	1.2963	1.13342	0.979144	1.22783
hypotaurine	0.0969326	-0.343132	0.241185	-1.52227	-0.948145	0.17353	0.219361	0.00788305	0.540398	-0.585326	-0.318118	-0.274361	-0.790912	-0.146617	-0.528603	0.297537	-0.258029	-0.704863	-0.0373779	-0.125433	-0.687697	-0.829521	-0.87327	2.08239	1.85152	2.11009	-1.46386	-0.561954	-0.22265	-0.871523	-0.645104	-0.860924	2.00278	2.05547	1.92062
L-glutamic acid 2	0.312815	0.279702	0.584677	0.931763	0.300451	-0.686015	-0.362683	-1.50399	-0.0650315	0.125482	-0.0736213	0.0317825	-0.551724	-0.538	-1.10217	-1.1528	-1.30699	0.30755	-0.102616	0.502685	0.6587	0.661911	-0.0882121	0.360467	-0.36703	1.06782	0.0850072	-0.106793	0.0558464	0.543403	0.131586	0.559965	0.19851	0.037454	0.270092
Phenylalanine 2	-0.860871	-0.657525	-0.690176	0.600714	0.249949	0.307376	0.557992	0.322266	-0.738776	-0.745344	-0.559076	0.562832	0.680455	0.197046	0.3468	0.871637	0.458423	-1.60922	-1.3857	-0.815274	0.287307	0.260469	0.203402	0.280079	0.059601	0.730137	-1.40212	-1.22473	-0.971556	1.25472	1.05669	0.301708	0.533413	0.642103	0.895244
lauric acid	1.03815	1.78085	1.93303	0.168243	-0.339636	-0.850487	-0.946639	-0.699575	0.55824	1.1074	1.04419	0.22176	0.0869143	-0.847017	-1.04403	-0.00557776	-0.827933	0.0508335	0.611754	0.88746	-0.892513	-0.827933	-1.4813	-0.731329	-0.323313	0.928048	1.03957	1.16138	0.0638485	-0.260197	-0.52377	-0.968831	-0.694443	-0.338609	-0.0785386
D-lyxosylamine 2	-1.65566	-1.82635	-1.90803	1.13505	1.07047	-0.559725	-0.105598	-0.123506	-1.74315	-2.30963	-1.81911	0.31729	0.740845	0.234312	-0.299059	-0.113653	-0.0405021	1.63362	1.76675	1.65218	0.170829	-0.016472	0.0904152	-0.901145	-1.04819	-1.09675	2.65245	1.75889	1.92676	0.457779	-0.045226	0.63516	-0.169582	-0.503324	0.0418492
D-xylose	-1.3814	-1.29676	-2.49564	1.15476	0.883762	-0.364758	-0.217585	-0.214169	-1.45087	-1.69863	-1.35244	0.31159	0.687833	0.10695	-0.303408	-0.0654719	-0.105042	1.50733	1.87842	1.6923	0.0169641	-0.132315	0.0236556	-0.93966	-1.094	-1.05966	2.66049	1.85233	1.90136	0.145734	-0.259592	0.488515	-0.267443	-0.603148	-0.0100044
acetol 2	0.889727	-1.16653	0.0903625	1.11838	-0.0245871	-0.329766	-0.330693	-0.635412	-1.83106	-0.592438	0.407485	1.00611	-0.434799	-0.726394	-0.699781	0.194539	-1.45912	1.66546	1.29369	1.91016	1.52567	-0.900831	1.43233	-0.955806	1.24088	-1.42459	-0.844632	0.956796	2.2866	-0.567259	-0.754848	-0.982027	1.253	-1.49065	-1.11999
ribose	-0.249026	-0.619579	-0.900736	0.355519	0.398207	0.569101	0.739853	0.452579	-0.232443	-0.705793	-0.118536	0.395873	0.62875	0.614457	0.556381	0.507439	0.312581	-1.95498	-1.49559	-1.97664	0.918147	0.763053	0.856397	0.264063	0.565758	0.736774	-1.54434	-1.87675	-2.03543	0.76361	0.660555	0.691976	0.582516	0.507684	0.868575
phthalic acid	-0.567475	0.0622763	-0.168343	0.536032	-0.118172	0.247052	0.243196	-0.152217	0.25618	-0.898468	0.95269	0.263198	0.469274	-0.820457	0.719849	0.422001	-0.0350227	-0.870857	-1.73156	-1.16771	0.823315	0.0234553	0.0838678	-0.517944	0.0599443	-0.140209	-0.0168988	0.206528	-0.749191	0.222921	0.247052	0.356885	0.481474	0.420896	0.856436
beta-glycerolphosphate	-0.72905	-2.14432	-0.631635	0.918604	0.959544	0.555726	0.645419	0.086821	-0.407594	-1.18169	-1.23685	1.58752	-0.248131	1.29179	-0.205091	-0.445214	-1.09589	-0.928771	-0.910991	-0.190274	0.93862	1.89686	1.42288	0.73627	-0.0787114	0.600226	-0.525446	-1.26484	-0.355118	1.21854	0.914052	0.347849	-0.346595	-0.441518	-0.75299
arabitol (NIST)	-1.75373	-1.67153	-0.779291	0.736568	0.452595	-0.7346	-0.443011	-0.511057	-1.27518	-0.681366	-0.748249	0.493738	-0.106665	0.19098	-0.557533	-0.315125	-0.45982	1.7907	2.0552	1.92684	-0.797833	-0.0424252	0.0415889	-1.18236	-1.54114	-1.43453	2.09578	1.54644	1.30846	1.21259	0.798194	1.40942	-0.41416	-0.553574	-0.0559138
ribitol	-2.0157	1.61324	1.53859	1.25005	1.05134	-1.1212	-1.20546	-1.50176	1.16135	1.29598	1.44088	1.28984	-0.975338	1.0814	-3.15719	-1.32753	-1.21412	0.888742	0.884361	0.941571	0.558016	1.19055	1.19292	-1.29234	-1.37677	-3.02217	0.337448	0.577782	0.369146	1.15806	0.785224	1.3623	-1.46348	-1.09909	-1.19664
xylitol	1.37937	1.48625	1.40445	1.10061	0.891049	-1.78116	-1.47631	-1.59243	1.0874	1.16426	1.39928	1.16104	1.01101	0.91148	-1.57259	-1.51775	-1.67462	0.810578	0.749245	0.783502	0.431958	1.02101	1.01374	-2.21521	-2.48019	-2.10547	-0.0795687	0.339253	0.178262	1.01264	0.625993	1.18504	-1.63374	-1.61937	-1.39901
trans-aconitic acid	-0.197112	-1.63374	0.581545	0.42841	-0.0367322	0.286541	0.299505	0.0264409	0.46012	0.198678	1.08962	0.218142	0.26565	0.00770125	-0.138502	0.137044	0.600316	1.52267	-0.307584	-0.758579	-0.502298	-1.58865	-3.10286	-0.00803356	0.555242	0.177774	0.3403	-0.930415	-1.47555	1.51273	0.710059	0.179912	0.465872	0.336662	0.279119
glycerol 1-phosphate	0.747013	0.568832	1.13355	0.887174	0.882709	-0.952065	-0.778578	-1.40224	0.738628	0.838889	-0.811038	0.958966	0.319576	0.795009	-1.28883	-1.69474	-2.08936	0.123465	-0.173559	0.640142	0.529163	0.761228	0.659437	-0.226813	-0.221843	0.0305536	-0.285014	0.0286006	0.521208	0.470509	0.325908	0.42531	-0.651662	-0.91943	-0.890696
L-glutamine 3	-2.42889	-0.258732	-2.12163	-2.72135	-2.5579	1.21695	1.2181	1.09126	0.285112	0.427541	-0.762361	-2.69459	-2.90332	0.552106	0.827161	0.585186	0.796221	-1.16303	-0.5654	0.103786	1.3688	1.15995	1.14059	0.812545	0.863031	1.03986	-0.385335	-0.735974	-0.198552	1.27946	1.15179	0.760257	0.910155	0.860057	1.04715
alpha-D-glucosamine phosphate	-0.20582	-2.02453	-0.563495	0.600893	-1.72206	0.0254073	-0.418244	-0.962611	0.0771082	-0.0371226	-0.838283	1.16727	0.600893	0.852307	-0.348873	-0.0804854	-1.33252	0.778759	0.655116	0.0316799	1.82431	2.07022	1.66208	-0.264869	-2.70264	-0.642046	-0.735705	0.677288	-1.58182	1.61205	1.5595	-0.270867	0.291753	-0.30676	0.552107
10-hydroxydecanoic acid	0.979208	0.424823	-0.29643	1.22537	0.313226	-5.18624	0.701248	-0.87094	-0.159968	0.677531	0.21203	0.448786	0.440457	0.494276	0.0912516	0.680528	0.0416696	-0.527568	-0.466908	-1.04606	-0.063729	1.84364	-0.721614	0.249067	1.41211	0.68089	-0.706437	-1.11912	-0.415371	-1.62302	-0.954818	-0.0512846	0.913522	0.993449	1.38643
L-ornithine 2	0.300379	0.443069	0.503514	0.237789	0.197171	0.484338	0.962173	0.60596	0.186892	0.173197	-0.23179	0.553402	0.370055	0.427551	0.69276	0.36433	0.615746	-2.15542	-1.68836	-1.7634	0.495762	0.530041	0.581683	-0.506567	-0.0179105	0.0540553	-1.89065	-2.21404	-1.80285	1.13241	1.15981	0.445361	0.307151	0.105232	0.341148
citric acid	0.953782	0.724103	0.718462	0.526246	0.291177	-0.543871	-0.0572891	-0.185813	0.693273	0.805647	-0.976193	0.675763	-0.15169	0.512101	-0.518236	-1.05552	-0.79627	0.0246343	-0.159047	0.517777	0.80584	-0.238354	0.240601	0.528281	0.824722	1.27039	-2.02612	-0.811026	-0.420962	-0.345999	-0.236478	-1.02818	-0.106555	-0.380899	-0.0742942
myristic acid	1.72674	0.231842	1.90763	0.104521	-0.112486	0.0677715	0.127097	0.237468	1.21748	0.763246	0.991374	0.275294	-0.182468	-0.629395	-0.261233	-0.197656	-0.934943	-0.559622	-0.465972	0.0588035	-0.539857	-0.144019	0.0537069	0.0288784	-0.683054	-1.31306	0.992777	-0.367298	0.590765	-0.855546	-0.257891	-1.46511	-0.339131	0.248685	-0.315336
methyl-beta-D-galactopyranoside	1.47857	1.04628	1.20336	0.22094	-0.343302	0.058529	0.271821	-0.0598974	0.944569	0.610857	1.47218	0.182121	-0.0108738	-0.670913	-0.183162	-0.0506942	-0.789096	-0.125541	-0.426017	-0.288278	-0.209939	-0.02749	0.142372	-0.535351	-0.82428	-0.313245	0.334421	0.00236961	0.453856	-0.477613	-0.350354	-1.31033	-0.503102	-0.574129	-0.348634
adenine 1	0.28161	0.381481	0.393572	0.673156	-3.20561	-3.60065	0.719066	0.344305	0.590609	0.363968	-0.0436551	-3.41862	0.436198	-3.57372	0.33292	0.714301	0.388609	0.0954956	-0.399441	0.191748	0.541488	0.714952	0.498025	0.413492	0.429267	0.629485	0.19228	0.464882	0.306735	1.02125	0.541927	0.628571	0.676701	0.435607	0.839994
fructose 2	0.88091	0.00210251	0.173944	0.149178	0.0924268	-0.90006	-0.13264	-0.436221	-0.212751	-0.00720428	0.218725	-0.975306	0.167044	-0.0599531	-0.371589	-0.300254	-0.647393	-0.905478	1.08349	1.30632	1.52724	1.48952	1.40372	-0.8576	-1.14607	-0.766034	1.49495	0.863626	-1.00977	-0.417733	-0.753933	0.321011	-0.506431	-0.387513	-0.380269
gluconic acid lactone 2	-2.32031	-2.58174	-2.12885	1.30638	1.11064	1.24622	0.759576	0.885389	-2.19807	-1.94145	-2.1063	1.35612	1.21995	1.30672	0.878074	0.884904	0.676743	1.4609	1.41311	1.37259	1.36012	1.35859	1.25098	-2.28726	-2.82112	-1.59067	1.26202	1.58531	1.62268	1.16754	0.894587	1.25685	-2.68895	-2.38969	-2.58159
allantoin 1	0.542242	0.308341	0.375387	-0.590712	-0.747252	1.60166	1.62737	1.44806	0.212145	0.65659	-0.943637	-0.834991	-0.611077	-0.817759	1.17364	-9.43461	1.16881	-0.367604	-0.518892	-0.520419	-0.714428	-0.446588	-0.569668	2.03369	2.19163	2.27265	-0.712178	-0.287517	-0.24817	-0.657017	-1.31114	-0.568786	1.74472	1.87123	1.67428
D-mannose 1	-0.0784941	-0.752394	-1.018	0.725008	0.28436	0.170036	0.496865	0.250395	-0.0985238	-0.805757	2.88459	0.193798	0.661937	0.0512024	0.167735	0.631376	0.127004	-2.01221	-0.237045	-1.01163	1.74084	1.55258	0.817167	0.144429	-0.0348265	0.320326	-1.01911	-1.65933	-1.46455	1.11152	-1.37416	-1.43648	0.135676	-0.05385	0.589511
sedoheptulose anhydride monohydrate	-1.24512	0.095482	-0.996315	-1.15525	-1.36295	-0.357154	-0.00808264	-0.295396	-1.33448	-1.52033	0.109156	-0.84165	-0.719518	-1.00611	-0.314978	-0.223391	-0.809305	0.321922	-0.0931788	0.424778	0.297099	0.310258	0.0903168	-0.91113	0.402854	0.478921	3.53832	2.87595	2.92515	0.356851	0.0741172	0.412188	-0.658998	0.351069	0.788912
D-glucose 1	-1.56087	-1.71027	-2.08428	0.283375	0.101869	0.19963	0.0451483	-0.00408543	-1.644	-2.0465	-1.6643	0.444107	0.513589	0.480774	-0.0197314	0.0508602	-0.203939	0.941811	1.13131	1.13764	0.760618	0.893599	0.691539	-0.999768	-0.531579	-0.384748	1.8671	1.52971	1.5041	0.724956	0.518198	0.848133	-0.693662	-0.62207	-0.498274
L-lysine 2	1.47259	1.48685	1.45216	0.517849	0.55701	1.49143	1.50152	1.32129	1.47169	1.44959	1.42287	0.671518	0.635123	0.85848	1.33738	1.21936	1.25273	-0.176181	-1.13772	-0.0219139	-2.40835	-7.54662	-7.52414	1.15308	0.701593	0.997858	0.110725	-0.0489311	-0.0588039	-7.46519	0.812068	-1.03071	1.11722	1.12402	1.28254
L-tyrosine 2	-1.03405	-1.0683	-1.02029	0.299688	0.348157	0.907002	1.20434	0.901512	-0.553431	-0.709719	-0.840241	0.510507	0.408989	0.61068	0.923863	1.04629	0.889973	-1.31212	-1.80055	-1.45014	0.171454	-0.0878737	0.146177	0.295823	0.197218	0.62343	-0.820031	-1.16786	-1.97111	1.03166	0.921521	-0.194003	0.809588	0.760055	1.0218
D-mannitol	0.649545	0.96138	0.651728	0.744358	0.00608092	-0.834184	-0.529082	-0.695227	0.28259	0.416894	0.826118	0.595415	0.157558	-0.285328	-0.822457	-1.30576	-1.07611	0.521396	0.682542	0.643066	-0.344744	-0.298611	-0.44838	-0.624705	-0.298811	0.0495825	0.459737	0.653556	0.411333	-0.0225237	-0.456049	-0.031963	-0.0156649	-0.0794841	-0.543798
galactonic acid	2.15671	1.74622	1.09948	0.23558	-0.0567218	-1.08938	-1.15703	-1.34493	2.08784	1.68382	2.16146	-0.997651	-1.20157	-0.733139	-1.3848	-2.58559	-1.34991	0.00267141	-0.275581	0.0452654	0.648677	2.27961	2.10004	-0.799465	-0.332244	-0.0696075	-2.22136	-1.67529	-1.94699	1.57758	0.722223	2.24942	-0.717033	-0.294488	-0.563814
N-acetyl-D-mannosamine 1	1.05135	1.08864	1.01219	-1.80249	-1.33078	-0.112883	-0.865837	-0.282515	0.891185	0.953957	1.10607	-1.16793	-0.654886	-0.105341	-1.21646	-1.20767	-1.27386	-0.475944	-0.417298	-0.545074	0.635144	0.782742	1.05194	-0.0200375	0.198679	0.580107	0.0792644	0.225888	0.510209	0.392686	-0.0899333	0.685677	0.0475726	0.108588	0.167029
scyllo-inositol	0.908445	0.94084	0.843919	0.180472	-0.0154722	-0.441197	-0.0393928	-0.463562	1.05413	0.793706	1.313	0.365588	0.192781	0.0607376	-0.426466	-0.201773	-0.600379	0.399399	0.266462	0.451867	-1.37152	-1.38324	-1.45453	-0.0693094	0.188857	0.54117	0.986682	1.05832	0.886647	-1.54146	-1.88816	-1.81981	0.0666809	0.0666143	0.149954
ferulic acid	-0.368883	-6.60694	0.454569	1.40807	1.28513	-0.501519	0.112049	-0.0977782	-0.252628	-0.826946	-6.88244	0.787468	0.39902	0.659195	-0.0597593	-0.434539	-0.15246	1.28563	1.0987	1.25413	0.168393	0.697296	0.535382	0.256415	0.265909	0.151866	1.45203	0.879443	0.88837	0.889009	0.528502	1.00203	0.102126	-0.152964	-0.223865
N-acetyl-D-mannosamine 2	-1.41789	-1.83602	-1.64017	-0.439856	-0.448156	1.87013	1.93712	1.7682	-1.20622	-1.54855	-1.73296	-0.402736	-0.378683	-0.269334	1.79411	1.86803	1.93063	-1.91123	-1.12023	-1.59647	-0.197715	-0.282221	-0.38867	1.94654	2.46633	2.46154	-1.94447	-2.32775	-1.96846	-0.250608	-0.429262	-0.515873	2.01512	2.03731	2.15848
myo-inositol	1.04041	1.10475	1.07341	-0.150898	-0.420944	-0.388185	-0.13465	-0.427059	1.08365	0.983179	1.38742	-0.0310463	-0.202649	-0.314328	-0.400076	-0.261226	-0.57988	0.95067	0.9378	1.06232	-0.924358	-1.32785	-1.38549	-0.39674	-0.207083	0.16751	1.22067	0.974401	1.07535	-1.44702	-1.50103	-1.54161	-0.346368	-0.400503	-0.272559
D-ribulose-5-phosphate 2	-1.05519	-0.946167	-0.103002	0.999744	0.949049	-1.21157	-0.695507	0.220498	-0.305357	-0.461441	0.342849	-0.225497	-0.35771	-0.392514	0.136479	0.558157	0.602189	-0.401152	0.513506	0.227449	-0.477805	-0.734313	-0.359185	0.396387	2.04246	0.666282	-0.144521	0.262003	-0.185858	0.0238021	0.406315	0.503324	0.294297	0.390889	-1.47889
cystathionine (NIST)	-1.27855	-1.75708	-0.432309	-0.165676	0.570821	1.01013	1.03051	0.789026	-1.31559	-1.06154	-0.543517	0.588775	-0.599469	0.895098	0.583668	-0.0720304	0.726934	-1.6403	-0.647622	-2.0084	0.784829	0.696445	0.77071	1.40836	1.44548	1.80571	-1.67432	-1.62437	-1.95914	0.362416	0.526763	-1.04252	1.16916	1.27215	1.38545
stearic acid	0.785181	1.46165	0.970702	0.345303	-0.28766	-0.660289	-0.670399	-0.67487	0.330119	0.774361	0.879338	-0.00143592	-0.452658	-0.520074	-1.00025	-0.630262	-1.22593	0.288609	0.538222	0.528975	-0.269651	-0.55191	-0.668821	-0.743002	-0.305107	0.199185	1.55969	0.914141	0.757666	-0.10189	-0.431353	-0.285624	-0.339092	-0.144786	-0.368083
spermidine 2	-2.38506	-2.17786	-2.26183	0.985937	1.30255	-2.96638	-2.95334	-2.91147	-2.57101	-2.4232	-2.36243	-2.72246	-2.88151	1.83102	-3.05306	-3.02265	-3.12234	-2.59696	1.44796	2.13654	2.79629	3.35019	3.15545	2.45852	3.18781	2.72626	-2.19128	-2.33426	1.7881	3.268	3.101	3.27367	2.78187	2.77483	2.57108
D-fructose-6-phosphate 2	-5.87826	-5.62587	-0.306958	1.01947	1.39471	1.13207	0.945699	0.386308	0.743649	-5.92471	-1.34798	1.03549	0.72359	1.33258	0.114809	0.398839	0.116318	0.694434	0.624057	1.65052	0.649424	1.08214	1.08666	1.02353	1.20606	1.18867	-0.105549	-5.81638	0.666035	0.98317	1.09212	0.424256	1.01718	1.06012	1.2138
manitol phosphate (NIST)	-0.218536	-4.44925	0.735518	0.876289	1.11968	2.09614	1.78092	1.41494	-0.665527	-4.74284	-4.67013	1.76694	1.43618	1.86916	1.43993	1.23529	1.58346	0.807346	-4.68356	1.52743	1.18635	1.02769	0.989612	1.06455	0.20395	1.24581	-4.46531	-4.63642	1.09438	0.926026	0.722276	-1.24381	0.424995	0.587187	0.613342
1,4-D-xylobiose 1	-8.00389	-3.98922	-0.761875	0.822764	1.13678	-0.138757	-0.0226471	0.00586854	-0.446432	-1.11221	-1.00461	0.696968	0.898556	0.745638	-0.743017	-0.397901	-0.609727	1.39052	1.12186	1.46291	1.22215	1.74242	1.7381	-1.10411	-1.16544	-0.849586	1.14596	1.32697	1.51372	1.67837	1.01401	1.7828	-0.320548	-0.450853	-0.325536
adenosine (NIST)	-0.825473	-1.71991	-0.808792	0.790861	1.30432	1.31667	1.24249	0.942344	-0.44565	-0.155472	-8.29472	1.07444	0.636085	1.60797	0.682376	0.421842	0.925803	-0.859198	-1.37621	-0.157028	1.27036	1.27171	1.17192	0.980249	0.644263	1.07996	-1.8681	-3.30723	-0.727026	1.09688	0.689296	0.403605	0.171158	0.290131	0.530066
D-(+) trehalose	-0.180156	-0.974722	-1.02666	-0.000144086	0.131202	1.90738	1.92836	1.79791	0.2646	-0.204528	0.0544823	1.6979	1.33226	1.70141	1.50166	1.40827	1.29388	1.70883	1.19362	1.57225	-0.953664	-1.1822	-1.50676	-2.02878	-2.35351	-2.11927	1.33982	1.20063	1.29854	-1.66667	-2.13633	-0.97614	-1.97685	-2.48073	-1.5659
palatinitol (NIST)	-0.56331	-1.41686	-3.36379	1.23262	1.39858	0.421877	0.390911	0.199622	-2.6237	-0.586866	-0.360671	0.629196	0.886521	0.853578	0.415241	0.406044	0.638842	1.71232	0.0299472	2.42437	0.311108	0.129048	0.397883	-0.886727	-1.28824	-0.964441	0.858693	-0.28105	0.045996	0.526898	-0.195335	0.497972	-0.700569	-1.13799	-0.0377342
maltose	-3.83434	-3.63049	0.316451	0.813213	0.985366	0.991102	0.680111	0.941136	-0.159746	-3.87186	-3.81208	1.3866	1.86673	1.95013	1.30682	1.53637	1.41736	2.99422	2.68481	2.96738	1.88696	2.04595	1.77225	-4.34596	-4.26253	-4.23139	2.83556	2.65008	2.76726	1.3099	1.0031	1.76378	-4.26171	-4.22656	-4.23599
isomaltose (NIST)	-4.28619	-0.793051	-0.793354	1.25355	1.40165	1.7534	1.35532	1.29847	0.41378	-4.32231	-4.26477	1.69649	2.08879	2.28162	1.54287	1.30841	1.37941	2.17587	1.61979	2.07213	2.34157	2.37166	2.12615	-4.77863	-4.69833	-4.66836	2.34559	1.93734	2.4007	1.97539	1.55701	1.94206	-4.69755	-4.66371	-4.67279
Unknown 001	1.03937	1.57712	1.48546	-0.378999	-0.660376	-1.33419	-1.3669	-0.936326	0.678691	0.370756	1.56779	-0.150486	-0.0535497	-0.598766	-0.942614	-1.0957	-1.31576	1.05609	1.0782	0.532683	-0.269471	-0.249708	-1.51083	-0.686213	-0.574384	-0.0345871	1.21413	1.61838	1.1156	-0.616748	-0.27274	-0.436572	0.14392	-0.104401	0.111131
Unknown 002	-1.17687	-0.973728	-1.05605	-1.41814	-1.63281	-1.74683	4.92256	3.97203	-1.35919	-1.21427	-1.15469	-1.50768	-1.66362	-1.7194	4.97457	-1.802	-1.89974	-1.38463	-1.1657	5.3432	-1.71555	4.91247	4.87251	-1.68673	-1.60359	-1.57256	-0.98689	-1.12707	-1.2232	4.97355	5.21436	-1.64663	-1.60278	-1.56774	-1.57714
Unknown 003	-0.694461	0.598665	1.26182	-0.169004	0.34896	-0.553118	1.23831	1.65257	0.306956	-0.00328277	-1.67643	-0.200967	-0.965339	-0.953324	-1.1858	-2.97447	-0.954665	-0.0631202	1.34732	0.44963	-0.636926	-2.9516	-0.507388	1.81929	0.801568	0.0872248	2.6801	0.497694	2.0716	-1.04266	1.36959	0.011475	-0.916099	-0.245002	0.150897
Unknown 004	2.06221	1.24675	1.04765	1.42453	-0.385317	0.56412	-0.83392	-0.661365	0.0653868	2.08698	0.635044	-0.202841	-0.605077	-0.705616	-1.42267	-1.10025	-1.18159	0.134177	0.620271	0.533585	-0.762546	-1.01607	-0.811633	0.71948	-0.553049	-0.449225	1.21111	0.945819	0.861727	-0.551958	-0.781024	-0.563607	-0.567833	-0.559702	-0.443542
Unknown 005	-0.785876	1.00503	-0.447685	0.902973	-0.219839	-0.301417	-0.409011	-1.73831	0.895027	-1.12704	-0.766499	-0.188115	0.0976247	-0.444494	-0.605363	-0.736652	-0.136452	-0.923381	-0.726092	0.324407	-0.301224	0.835556	0.311966	0.438292	0.755396	0.719438	1.52032	0.423495	1.066	0.423958	-0.139297	-1.10235	0.517485	0.187357	0.674771
Unknown 006	1.42358	0.759792	-1.15964	-1.82604	0.568894	0.439221	0.0831898	-0.0428487	0.448596	1.5356	0.783952	0.546062	0.436752	0.316407	0.0370678	-4.4707	-0.107031	0.646343	0.79322	-2.1118	0.241558	0.581672	0.620509	-2.04288	-0.148605	-0.020159	0.710078	0.983866	1.1549	0.554474	0.489302	0.909854	-0.230604	-0.224726	-2.67986
Unknown 007	-1.4146	-1.21679	-1.29695	4.81899	4.62428	-1.96961	-1.95715	-1.91718	-1.59214	4.60447	4.8025	4.76658	4.66279	4.65605	2.84616	2.92846	-2.11851	-1.61691	-1.40372	4.27819	-1.93916	-1.94246	-1.92242	-1.91109	-1.83013	-1.79991	-1.2296	-1.36611	-1.45971	-1.86985	-1.91348	-1.87204	-1.82934	-1.79522	-1.80437
Unknown 008	0.194739	-0.122355	-0.394587	0.739367	0.664894	0.844143	1.14526	0.672916	0.144896	0.120048	0.139336	1.09596	0.929828	0.868244	1.12374	1.08244	0.123579	-10.1351	-1.44779	-2.04759	0.763665	0.802655	0.297859	0.963719	0.439919	1.03955	-1.87914	-0.814246	-0.628059	0.555869	0.749742	0.0688632	0.909092	0.0626389	0.925897
Unknown 009	1.7955	1.86731	1.84287	1.63741	1.27421	1.1269	-5.72978	1.19741	1.5651	1.78902	1.69014	-5.51708	-5.66361	1.13818	-5.82165	1.15294	0.341898	1.48355	1.66409	1.56401	1.2061	-5.7156	0.974834	1.3537	1.2735	1.25073	1.87487	1.79812	1.65437	1.16457	-5.68765	1.42961	-5.60645	1.21601	1.41484
Unknown 010	0.941929	1.41082	1.46152	-1.59895	-0.0159334	-0.652469	-0.374596	-0.232038	0.0902885	0.660391	1.53021	-0.686519	-0.223932	-0.0814979	-2.92501	-1.76362	-0.68402	0.0408235	0.838656	0.916628	-0.190715	-0.137867	-0.836877	-1.03382	0.517657	1.07946	0.346595	1.19473	1.47417	0.380845	-0.0528019	-0.263345	-0.611566	-0.520925	0.0018059
Unknown 011	-0.382045	-0.0583694	0.26716	-1.01181	0.847414	-0.611881	1.06868	0.667699	-1.10064	-0.416851	0.0881165	-1.30136	0.980767	-3.1778	0.916306	3.19273	0.683961	-0.763732	-0.0792168	-0.897287	-3.98014	0.860115	0.904622	3.45048	-0.564052	-0.468427	-0.737936	-0.064194	-0.444867	1.16183	0.948484	1.04501	-1.01145	-0.0756117	0.064301
Unknown 012	1.37328	1.67717	0.717636	0.441897	0.163868	0.250504	-1.80949	-2.88077	1.27342	1.43113	0.452764	0.443447	-0.582677	0.944487	-1.19845	-0.790018	-0.561811	0.470715	-1.98062	0.682912	0.251821	-1.02771	-2.14731	1.21536	1.39923	1.2938	0.225401	-3.35048	0.921676	-1.28444	-0.0282344	0.0240682	1.25166	0.892995	-0.157234
Unknown 013	0.536658	0.321526	0.628507	0.580969	0.422275	1.0618	1.15051	0.76616	-0.0227232	0.389411	-0.171163	0.774628	0.693731	0.548743	1.29259	0.149063	0.786846	-9.13887	-0.329938	-0.7897	0.621753	0.56391	0.475792	-0.180297	-0.348312	-0.23017	-0.70136	-1.76539	-1.07514	0.669081	0.939415	0.58288	0.100525	0.231201	0.465084
Unknown 014	1.00866	1.60966	1.52155	-0.340538	-0.0492041	-1.03109	-1.47412	-1.3582	1.00866	0.696138	0.899642	-0.457468	-0.459059	-0.326216	-1.83278	-1.17725	-1.58842	0.746931	0.839181	0.622443	-0.387421	-0.136327	-1.34579	-0.191371	0.115369	0.550789	0.783227	0.909194	1.0783	-0.939116	-0.755102	-0.0529644	0.470865	0.358017	0.683825
Unknown 015	-0.263973	-0.325802	-0.0550661	0.665981	-0.291211	0.106309	0.211224	0.412736	-0.584913	-0.297587	0.3218	0.40579	0.597227	-1.13476	0.531901	0.755199	0.390603	-1.77388	-0.855218	-1.62639	1.19847	0.577042	0.497692	-0.11318	-0.237189	0.221583	-1.19494	-1.34857	-1.45838	0.969548	0.796057	0.916009	0.583149	0.454787	0.947941
Unknown 016	1.35784	-1.57753	1.28532	1.74243	-2.91688	1.12938	-2.68938	1.10016	0.989049	1.10357	-1.70021	1.71609	1.58024	1.53508	-3.03692	-1.37705	-2.7046	-0.527596	-0.42309	0.895113	-2.82523	1.36311	0.855569	0.819001	1.14473	1.31178	-1.32291	0.829969	0.836925	-2.44008	-2.63693	1.25762	1.08869	1.1289	1.10785
Unknown 017	-1.05015	-0.975342	1.02721	-0.531832	1.20325	0.176084	0.906311	-1.79118	-1.64902	-1.02111	-0.579235	0.648296	0.0434741	1.0102	0.297236	-1.42037	-0.0697179	-0.928549	-1.91407	-2.41905	1.46848	0.819846	1.07961	-0.305402	1.51772	1.48623	-0.198099	-0.785887	-1.01819	1.45356	0.634737	0.72299	0.898435	0.647879	0.615661
Unknown 018	0.979321	0.794164	0.809697	-1.68508	-2.13165	1.12399	1.23715	1.17398	0.571841	0.592066	0.607567	-1.40261	-1.29841	-1.8425	1.22933	1.3886	1.11691	-1.55421	-0.584668	-1.43586	-0.886553	-1.80606	-1.88183	1.86135	2.01628	2.18164	-0.0977685	-0.191851	-0.933937	-2.18168	-1.28634	-2.09671	1.91797	1.85214	1.8437
Unknown 019	-0.94424	1.42969	0.354735	0.187273	0.173089	-2.35378	-1.55303	2.84255	0.455643	0.512158	1.11083	0.327631	-1.54498	-0.509246	-2.38675	2.92502	2.55086	-0.89505	-0.918089	0.163893	-0.94343	-0.669047	0.0148736	-0.0606073	-0.112279	0.112044	0.101671	-0.720315	0.927866	-0.67849	0.41855	0.362144	-0.951898	0.122184	0.148514
Unknown 020	-0.0494718	-0.330574	0.246315	0.55411	0.454466	2.01791	1.63097	-1.88328	-0.584479	-0.16753	-1.22705	0.940476	0.556004	1.0594	1.90506	0.609483	1.36882	-1.24144	-1.80368	-1.67266	0.815445	0.558455	0.692996	-0.51102	-0.154553	-0.938914	-1.35777	-2.11679	-1.45806	0.650178	1.49333	0.375475	-0.251604	-0.278005	0.0979982
Unknown 021	0.128392	-0.288727	0.345915	1.33352	1.26904	1.00238	1.11584	1.0678	-0.11299	-0.215719	-5.51927	-5.93882	-6.12417	1.57885	1.36625	0.808195	0.896478	-0.403932	1.65454	1.61703	-6.1859	-0.490305	0.805702	1.50426	1.61741	1.62143	0.0355164	-0.468833	1.11722	-0.142577	0.37879	-0.341538	1.75661	1.57413	1.6375
Unknown 022	0.54323	0.722354	0.780021	1.14635	0.822737	-0.218213	-0.365891	-0.456398	0.366836	0.637822	-5.10453	0.90022	0.589868	0.492076	-0.487984	-0.667912	-1.16531	0.559966	0.266357	0.92006	-0.419942	0.0449466	-0.428152	0.142288	-0.215329	0.103075	0.430369	-0.118975	1.03473	-0.31979	0.345906	0.358104	-0.46032	-0.334546	-0.444021
Unknown 023	0.234993	-0.997481	-0.159387	-0.426282	-0.22846	-0.944076	-0.442653	0.162991	-0.468249	-1.44313	0.0385352	0.394973	0.77732	-0.188317	-0.8977	-0.557501	-0.397816	0.817815	0.515446	0.353397	0.888494	1.11312	-0.470052	-0.67909	-0.208752	-0.271362	1.90603	1.28581	1.67143	0.0377118	0.102794	-0.449234	-0.594235	-0.687279	0.210201
Unknown 024	0.507957	0.296114	0.393318	-1.84864	-2.0216	1.19658	1.43335	1.26524	0.256238	0.271509	0.169399	-1.16442	-1.28997	-1.66416	1.35271	1.7545	1.42608	-1.08283	-1.34079	-0.684554	-0.696595	-1.68441	-2.0438	1.88119	2.02381	2.28987	-1.35764	-1.20978	-0.758552	-1.93612	-1.2811	-0.323553	1.89973	1.94576	2.02514
Unknown 025	0.200721	0.252861	1.44573	0.14605	0.827355	0.645511	0.456419	0.48085	-0.592428	1.15722	-0.447812	1.1239	-0.470386	0.604907	-0.0221526	-0.229059	-0.0502194	-0.822062	-0.273068	1.13864	0.199145	0.181829	0.402694	0.738376	1.08003	0.894715	-0.8071	-0.238122	-1.49563	0.736363	0.522819	-9.24914	0.420917	0.558448	0.481687
Unknown 026	-0.0454097	-0.384794	0.737124	0.849644	-0.743658	-1.29816	-1.26245	-1.13085	-0.355807	0.179583	0.510994	0.0812269	1.17447	-0.605112	-0.645449	0.0166105	-0.127947	0.501118	1.99921	0.0457543	-0.236782	-0.218401	-0.914079	-0.168431	0.280784	1.0909	-0.477889	0.149347	-0.123536	-0.568668	-0.176435	-0.538072	0.597314	0.577379	1.23046
Unknown 027	-1.11938	-0.927402	-1.0052	-1.34737	-1.55024	-1.65798	-1.64589	-1.6071	4.18819	-1.15471	-1.09841	-1.43198	-1.57935	-1.63206	-1.73829	-1.71012	-1.80248	-1.3157	-1.10882	-1.21744	-1.62843	-1.63163	-1.61218	5.76949	5.87974	5.87405	-0.93984	-1.07231	-1.16315	-1.56117	-1.60352	-1.5633	5.88894	5.82489	6.00016
Unknown 028	-1.08167	-0.981922	-0.894387	-0.249923	0.606613	-1.26966	-1.19149	-1.17305	-1.35873	-1.02193	-1.83185	-0.380489	2.60335	1.12996	0.585816	2.12429	-1.21121	0.947543	1.33005	1.52546	-0.00930657	-0.0731243	1.46455	-1.01119	-0.530004	-0.284648	1.63688	1.5198	1.6659	-0.132493	0.483798	0.362818	-0.406419	-1.62588	-1.26747
Unknown 029	-0.155578	-0.396856	-0.137218	-2.56538	-1.59823	-1.81283	-1.65484	-2.14949	-0.5412	-0.299996	0.285349	-1.85811	3.17004	-1.51104	-0.6918	2.32513	1.86654	2.3215	2.43198	-1.0643	2.12473	2.17999	-1.40236	-1.87358	-1.97945	-1.30207	0.517639	2.3228	2.2731	2.24547	2.12359	0.683877	-1.38035	-1.25881	-1.23826
Unknown 030	-2.89462	-2.75104	-2.73765	0.528031	1.17703	-0.0730191	0.95956	0.911038	-2.99014	-2.93204	-2.73244	1.0193	1.20408	1.04018	0.851499	0.544856	0.740612	1.43557	-0.0127944	1.05137	1.02546	1.02929	0.290102	0.564348	0.630201	1.24196	-1.58342	-1.62892	-1.81514	1.15038	0.973762	1.12378	1.15246	0.732731	0.773636
Unknown 031	-1.28161	-0.943844	-1.02333	2.39198	2.11272	-1.52928	1.91294	-1.45897	-1.47213	-1.64484	-1.24736	0.501375	2.19168	-1.32318	1.80516	-1.52874	1.74643	-0.928267	-1.40789	-2.09225	1.9812	0.404786	1.93843	-1.68688	0.106556	2.13935	-0.894531	-0.785344	-1.57267	0.328464	1.94371	2.10307	2.10817	-1.58859	-1.30629
Unknown 032	-0.155803	-0.175793	-0.297467	-0.728564	0.208977	1.23419	0.979902	0.441342	-0.114749	-0.195112	-0.110469	0.37377	-0.857632	1.02872	0.166218	0.501017	0.668601	-0.404142	-0.867993	0.612277	1.13467	1.49749	1.39624	-1.2277	-1.42056	-1.07861	-0.411784	-0.429762	0.500513	1.18956	1.0546	0.95129	-2.20237	-1.55776	-1.70311
Unknown 033	0.336448	-0.373249	0.932882	0.37802	-1.25589	0.222083	-0.428597	-0.181762	-0.373565	0.563092	0.782412	0.273532	-2.60021	0.936931	-0.643068	-2.45263	-1.21469	-0.0151846	0.499172	0.488483	0.520116	0.777142	1.07378	-0.227133	0.0090805	1.83632	0.55656	0.494321	-1.05956	0.587424	0.6676	0.626987	0.0299555	-0.839618	-0.927188
Unknown 034	-0.0477418	-0.269082	-0.381786	1.06341	0.57613	0.327563	0.482087	0.343342	0.130704	-0.175357	0.909261	1.16868	0.947713	1.1714	0.276577	0.536758	0.109123	-0.158873	-0.304914	-0.786726	-0.382153	0.148299	-0.401507	-0.756346	-0.407841	0.0151978	0.161208	0.145548	0.194634	-0.685657	-0.660931	-3.01751	0.130499	0.00578801	-0.407497
Unknown 035	1.26391	1.59096	1.74332	0.812885	-0.343459	-0.704517	-0.594168	-0.419586	0.667836	1.20024	0.285044	0.11544	-0.377024	-0.564673	-1.23611	-1.19922	-0.391111	-0.0290626	0.918304	0.730102	-0.722376	-1.55754	-1.53264	-0.115546	-0.29149	-0.050343	0.644629	0.581691	0.465882	-0.818498	0.287389	-0.330027	-0.0092768	-0.18954	0.168593
Unknown 036	-3.50059	-0.893694	0.293521	0.148402	-0.676956	0.117114	-0.255778	0.427431	-1.22196	-1.21984	-0.994807	0.781304	0.554878	-0.45387	-1.13198	-0.756804	0.482425	1.1482	0.505183	1.02987	0.781106	0.246946	-0.113511	0.0599012	-1.34684	-0.117297	2.58572	2.24748	2.29054	0.346123	1.37723	-0.00764645	-0.62566	-1.23941	-0.866721
Unknown 037	-0.256515	2.27825	-0.256493	-0.0194995	-0.517619	-0.58983	-0.22933	-0.770427	-1.3816	2.17351	-2.11532	0.0141953	0.0353597	0.0136442	-0.444415	-0.34788	-0.680003	1.13427	0.683954	1.19791	0.203875	-0.0359526	-0.102692	-0.0930286	-0.457193	-0.00198941	0.349722	-0.951579	-0.628363	0.117483	-0.117095	2.00101	-0.040837	-0.362997	0.197486
Unknown 038	-0.00264976	-0.0318209	-2.21475	-0.772382	-0.829847	1.65043	1.71928	1.48652	-2.1235	-0.0715794	0.102131	-0.0530128	-0.737289	-0.370859	1.61729	1.73656	1.03062	-0.465234	-0.28241	-2.27588	-0.997336	-0.870217	-1.05733	1.89133	1.94708	2.29444	-0.0660666	-0.0607709	-2.66708	-1.45846	-1.02075	-2.20224	1.75928	1.73443	1.66206
Unknown 039	-0.0934023	-5.00316	0.537563	0.868153	0.865972	1.26049	1.39666	1.26717	0.589958	-0.556768	-5.22351	0.992198	0.825808	0.85112	1.30347	1.45685	1.25925	-5.5035	-5.23692	0.344396	0.957111	0.834023	0.843393	1.26979	1.29715	1.73042	-0.744886	-5.18988	0.00750922	0.947899	0.90949	0.703482	1.40412	1.31951	1.50908
Unknown 040	-1.07462	-0.524002	-1.44443	-3.08072	-1.99875	2.25397	2.29895	-3.43878	-0.953687	-1.41096	-0.870818	-1.41574	-1.26377	0.217151	2.19639	2.24892	2.35024	-1.17753	-0.674383	-1.18181	-1.25811	-0.599591	0.105004	2.31663	2.82923	2.78468	-1.03697	-0.836051	-0.970011	0.158956	-1.64658	-0.117821	2.3582	2.37542	2.48139
Unknown 041	-3.05779	-2.84262	0.870961	0.158292	0.359166	2.34965	2.54255	2.71527	-3.2509	-3.0974	-3.0343	0.909876	-3.57333	-3.63242	2.80335	2.81029	2.67136	-3.27784	-3.04595	-0.875485	0.443557	1.2349	0.380893	2.78396	2.96914	2.8301	0.725276	-3.00504	1.07038	0.820858	-3.60042	-3.55535	2.76668	2.69686	2.93547
Unknown 042	-0.202966	-1.11724	-1.59675	0.00202871	0.0297105	0.668234	0.932777	0.634414	-0.292853	-1.21383	-0.110669	0.148794	0.280753	-0.0197765	0.763656	0.792337	0.784537	-1.14755	-1.28324	-0.973588	0.920119	0.0441456	0.428421	0.66215	0.553641	1.03138	-1.43427	-1.78589	-1.28238	0.231373	0.238507	0.164168	0.93161	0.755243	1.46299
Unknown 043	-0.151203	-0.961961	-1.51915	-0.243384	-0.143766	0.702743	0.898774	0.637669	-0.270573	-1.13779	-0.651462	-0.015728	0.35669	0.0547643	0.811227	0.832224	0.639299	-1.14312	-1.12846	-0.514915	1.04404	0.0739142	0.665997	0.658905	0.60937	1.03562	-1.0339	-2.01674	-1.88454	0.283973	0.410038	0.0877214	0.851189	0.731925	1.4306
Unknown 044	-0.0500085	-0.449425	-0.366832	1.31662	1.10739	0.506186	0.829626	0.674327	0.429494	-0.150122	0.231489	1.49902	1.38963	1.4093	0.534769	0.796322	0.520575	-0.981953	-1.26678	-1.03214	-0.44876	-1.0945	-0.660517	0.0386988	0.728524	0.948758	-2.66309	-1.35102	-1.464	-0.58641	-0.901306	-1.11362	0.443926	0.573928	0.601887
Unknown 045	1.06727	-0.0493565	0.428032	1.10119	0.924947	0.28585	0.281416	-0.0261139	1.06262	0.932604	1.33943	1.19399	1.15363	1.29289	-0.0163396	0.103746	-0.0222549	1.03421	0.110693	0.532102	-0.155354	-1.05611	-0.690517	-0.785357	-2.17145	-0.398322	-0.531152	-0.171178	0.338522	-0.551874	-1.23501	-0.828735	-1.40558	-1.70944	-1.37901
Unknown 046	-3.61117	-3.40393	0.826215	1.17496	1.89121	1.66509	1.56096	1.53257	-3.79717	-3.64932	2.97828	1.81745	2.03116	2.35398	1.48379	2.01534	2.05835	-3.82312	-3.59977	-3.71704	2.1864	1.96062	1.98998	-4.13133	0.832539	-4.01485	1.42993	1.37297	1.5051	2.47983	2.40194	2.36432	-4.04568	-0.10006	-4.01952
Unknown 047	0.014716	-4.36939	-0.244776	1.11013	1.61415	1.89597	1.50557	1.13591	-4.79314	-4.63382	-4.56833	1.74526	1.80331	1.95693	1.57431	1.69036	1.67281	-4.8211	-4.58043	-4.70679	1.88017	1.88532	1.73169	-0.0240389	0.0117473	0.121879	1.13982	1.20192	0.999338	2.22364	2.13691	2.18055	-0.414287	0.0717911	-0.148116
Unknown 048	-0.341107	-2.48733	0.0393091	0.52027	1.44533	1.09526	0.880126	0.618155	0.0116532	-0.378017	-6.95426	0.37316	0.960563	1.1647	1.04302	0.135966	0.695317	-0.74532	-6.96973	-0.22404	1.56926	0.75938	0.888471	1.59547	0.84536	1.49419	0.492188	-1.34122	-0.583593	-0.119287	0.550957	1.30457	0.205172	0.722575	0.73347
Unknown 049	-2.9937	-2.78198	1.80868	-3.24514	2.44438	2.3121	2.29171	1.97724	-3.18371	-3.03267	-2.97058	2.44577	2.33973	2.64299	1.94849	1.95104	2.09137	-3.21022	-2.98205	1.0025	2.49744	-3.55863	-3.53718	2.44093	1.97301	2.34058	-2.30185	-2.9418	1.4771	-3.48093	2.04193	-3.48327	1.85548	1.70241	2.11886
Unknown 050	-0.595587	-5.73423	-2.00492	-0.0151345	-0.557046	1.47599	1.52973	1.35997	-0.102321	-6.06708	-5.98464	0.244349	0.611932	0.549631	1.36466	1.49525	1.59647	0.600096	0.389282	0.451961	0.410834	0.516301	0.577352	0.764207	0.445915	0.73856	0.075166	0.718298	0.640892	0.505353	0.366558	0.604481	1.08741	1.07077	0.869559
Unknown 051	-3.15762	-2.9653	0.161003	2.22069	2.41596	-3.69721	-3.6851	-0.344635	1.07459	-3.19303	-3.13663	2.26007	2.50141	2.65779	-0.142771	-3.74944	-3.84197	2.1899	1.73518	2.08092	3.185	3.55967	3.5679	-3.64032	-3.5616	-3.53223	1.51239	1.73054	2.06824	3.47665	3.08212	3.6132	0.618834	-3.52767	-3.53656
Unknown 052	-5.57107	-5.3196	-1.13493	1.15719	1.24395	0.932779	0.737518	0.929942	-0.909549	-5.61736	-5.54361	1.11631	1.45148	1.53961	0.614514	0.638873	1.06857	2.30479	1.7964	2.16735	0.825699	0.68729	0.473533	-1.00759	-0.291807	-0.394949	2.18061	1.58333	2.0973	0.229758	-0.212276	0.393178	0.0413961	-0.0729349	-0.135706
Unknown 053	-1.43849	-1.23618	-1.31817	-1.67878	3.92451	-2.00611	-1.99337	-1.95249	-1.62007	-1.47574	-1.4164	3.71621	4.05275	4.27186	-2.09074	-2.06106	-2.1584	-1.6454	-1.42737	-1.54184	4.28701	4.60597	4.56156	-1.94627	-1.86346	-1.83256	-1.24929	-1.3889	-1.48463	4.44435	3.92895	4.5601	-1.86266	-1.82776	-1.83712
Unknown 054	-1.36516	-1.16091	-1.24369	3.75123	-1.82359	3.62118	-1.92536	3.19917	-1.54848	-1.40276	-1.34286	-1.69777	-1.85456	-1.91065	-2.02367	-1.9937	-2.09197	-1.57405	-1.35393	-1.4695	-1.90678	4.89402	4.82912	-1.8778	-1.7942	-1.76301	3.75552	-1.31509	4.18752	4.69951	4.01201	4.80938	-1.79339	-1.75817	-1.76762
Unknown 055	-5.09886	-4.85873	-0.59282	1.03276	1.31889	0.858718	0.286469	0.306093	-0.211336	-5.14306	-5.07264	1.33552	1.53265	1.79245	0.400186	0.298429	0.684763	1.14359	0.988128	1.50789	2.1848	1.85948	1.69036	-0.833638	-0.00575684	0.598216	0.91662	0.957083	1.23619	1.76253	1.82674	2.37915	-5.6023	-1.66753	0.188988
