# Supplementary material for: Blocking hexose entry into glycolysis activates alternative metabolic conversion of these sugars and upregulates pentose metabolism in Aspergillus nidulans
Source: BMC Genomics. 2018 Mar 22;19:214. doi: 10.1186/s12864-018-4609-x (PMC5863803; doi:10.1186/s12864-018-4609-x)
Supplement: Supplementary file 7 — Table S3. Functional classification of A. nidulans genes belonging to the C-compound and carbohydrate metabolism subclass according to FunCat. (XLSX 60 kb) [file 12864_2018_4609_MOESM7_ESM.xlsx]

## Sheet: crhg over cr (C-CM)
Table S3. Functional classification of A. nidulans genes belonging to the C-compound and carbohydrate metabolism subclasse according to FunCat.
Up-regulated genes in creAΔ4 hxkA1 glkA4/creAΔ4 (sheet 1) and in hxkA1 glkA4/reference (sheet 2). The expression higher than 150 is considered highly expressed and marked red.
The genes with expression lower than 20 are considered low expressed and marked green.
The cutoff for differential expression is fold change >1.5 (cells marked red = upregulated) and fold change <0.7 (cells marked green = downregulated) and p-value <0.05(cells marked yellow).
Funcat classe	FunCat subclasse	Gene name	Abbreviation	Metabolic pathway	Gene id	creAΔ4	creAΔ4 hxkA1 glkA4	creAΔ4 hxkA1 glkA4/creAΔ4	p-value		Pathway	Number of genes	Total number of genes
01 METABOLISM	01.05 C-compound and carbohydrate metabolism				AN2177	1.32975	153.431	115.383	2.52038e-11		Glycolysis	1	10
01 METABOLISM	01.05 C-compound and carbohydrate metabolism				AN2665	19.7951	2205.31	111.407	3.5951e-11
01 METABOLISM	01.05 C-compound and carbohydrate metabolism	sorbitol dehydrogenase	sdhA	Alternative D-galactose pathway	AN2666	35.9679	3481.95	96.8073	2.94653e-13		PCP (Pentose Catabolic Pathway)	2	6
01 METABOLISM	01.05 C-compound and carbohydrate metabolism	putative α-1,4-glucosidase			AN7120	0.0290246	1.3618	46.9187	5.36328e-05
01 METABOLISM	01.05 C-compound and carbohydrate metabolism	putative α-1,4-glucosidase			AN7866	3.54869	147.538	41.5753	1.96523e-11		PPP (Pentose Phosphate Pathway)	4	10
01 METABOLISM	01.05 C-compound and carbohydrate metabolism				AN6836	0.179816	2.84457	15.8193	2.79859e-06
01 METABOLISM	01.05 C-compound and carbohydrate metabolism				AN8400	20.7177	317.438	15.3221	1.88183e-10		Leloir pathway		9
01 METABOLISM	01.05 C-compound and carbohydrate metabolism				AN1677	588.416	9003.19	15.3007	1.11022e-16
01 METABOLISM	01.05 C-compound and carbohydrate metabolism	alcohol dehydrogenase	alcA		AN8979	26.7325	306.971	11.483	5.56585e-08		Alternative D-galactose pathway	2	4
01 METABOLISM	01.05 C-compound and carbohydrate metabolism	putative glucan 1,3-β-glucosidase			AN4825	0.174322	1.87245	10.7413	0.00028024
01 METABOLISM	01.05 C-compound and carbohydrate metabolism	α-L-rhamnosidase	rhaA		AN10277	0.0298788	0.315468	10.5582	0.0463093		Mannose pathway		4
01 METABOLISM	01.05 C-compound and carbohydrate metabolism	dihydroxyacetone kinase	dakA	Galacturonate	AN0034	41.963	436.236	10.3957	1.23075e-10
01 METABOLISM	01.05 C-compound and carbohydrate metabolism	Predicted NAD-dependent oxidoreductase			AN0895	50.3601	481.662	9.56435	2.26011e-10		Rhamnose pathway	1	3
01 METABOLISM	01.05 C-compound and carbohydrate metabolism				AN8934	0.136139	1.13838	8.3619	0.000295773
01 METABOLISM	01.05 C-compound and carbohydrate metabolism				AN2591	1.06223	8.36935	7.87906	9.65452e-08		Galacturonic acid pathway		4
01 METABOLISM	01.05 C-compound and carbohydrate metabolism				AN8985	0.0372854	0.292511	7.84518	0.128032
01 METABOLISM	01.05 C-compound and carbohydrate metabolism				AN9345	0.0467191	0.365292	7.81891	0.0273249		Galacturonate	1	11
01 METABOLISM	01.05 C-compound and carbohydrate metabolism	protein with homology to GPR1/FUN34/YaaH family members	alcs		AN8981	6.20806	48.0536	7.74052	1.55161e-07
01 METABOLISM	01.05 C-compound and carbohydrate metabolism	putative long-chain-fatty-acid-CoA ligase			AN0649	3.65071	27.9167	7.64692	2.05582e-10		Glucuronate inter.	0	3
01 METABOLISM	01.05 C-compound and carbohydrate metabolism	mitochondrial succinate/fumarate antiporter	acuL		AN7287	9.89603	74.691	7.54757	7.01034e-08
01 METABOLISM	01.05 C-compound and carbohydrate metabolism	Putative fatty acyl-CoA synthetase	fatC		AN6649	0.40067	2.99955	7.48634	4.61076e-05		Citrate cycle (TCA)	1	15
01 METABOLISM	01.05 C-compound and carbohydrate metabolism				AN9027	0.416864	3.11632	7.47563	4.73865e-05
01 METABOLISM	01.05 C-compound and carbohydrate metabolism	putative β-glucosidase	bglD		AN7915	0.0720254	0.53626	7.44543	0.00803531
01 METABOLISM	01.05 C-compound and carbohydrate metabolism	peroxisomal multifunctional enzyme	foxA		AN7111	37.9873	281.965	7.4226	3.06794e-08
01 METABOLISM	01.05 C-compound and carbohydrate metabolism	putative exoinulinase			AN11778	114.782	839.2	7.31122	1.38699e-09
01 METABOLISM	01.05 C-compound and carbohydrate metabolism	predicted ransmembrane transporter			AN8112	0.153001	1.07393	7.01915	0.00104967
01 METABOLISM	01.05 C-compound and carbohydrate metabolism	putative L-iditol 2-dehydrogenase			AN11941	0.053119	0.36352	6.84351	0.0413663
01 METABOLISM	01.05 C-compound and carbohydrate metabolism	D-ribulokinase	rbtA	Pentose Phosphate Pathway	AN6985	61.8669	415.634	6.7182	1.79854e-07
01 METABOLISM	01.05 C-compound and carbohydrate metabolism	low affinity glucose transporter	mstE		AN5860	0.349938	2.28993	6.54381	0.000185877
01 METABOLISM	01.05 C-compound and carbohydrate metabolism	GPR1/FUN34/YaaH family member			AN8390	36.9781	230.955	6.24572	1.53761e-06
01 METABOLISM	01.05 C-compound and carbohydrate metabolism	glucose-6-phosphate isomerase	swoM	Glycolysis	AN6037	976.324	5828.69	5.97003	4.21885e-15
01 METABOLISM	01.05 C-compound and carbohydrate metabolism	putative glucanase			AN3883	0.564907	3.33444	5.90263	1.62222e-05
01 METABOLISM	01.05 C-compound and carbohydrate metabolism				AN8349	0.694888	4.09071	5.88686	2.55721e-05
01 METABOLISM	01.05 C-compound and carbohydrate metabolism				AN10423	1.38702	8.0235	5.7847	1.76605e-06
01 METABOLISM	01.05 C-compound and carbohydrate metabolism				AN8593	0.0407831	0.234585	5.75201	0.0898246
01 METABOLISM	01.05 C-compound and carbohydrate metabolism	putative xylose transporter	xtrC		AN2358	6.02004	34.5036	5.73146	3.07723e-09
01 METABOLISM	01.05 C-compound and carbohydrate metabolism				AN1418	7.7638	44.2091	5.69426	2.51869e-09
01 METABOLISM	01.05 C-compound and carbohydrate metabolism	2-methylcitrate synthase	mcsA		AN6650	17.9911	98.4842	5.47407	7.04343e-10
01 METABOLISM	01.05 C-compound and carbohydrate metabolism				AN1548	7.92131	42.5024	5.36558	4.55438e-10
01 METABOLISM	01.05 C-compound and carbohydrate metabolism	putative monocarboxylate transporter	mctA		AN2840	0.0878211	0.467108	5.31886	0.0448663
01 METABOLISM	01.05 C-compound and carbohydrate metabolism				AN7194	31.3282	165.359	5.27828	9.96606e-10
01 METABOLISM	01.05 C-compound and carbohydrate metabolism				AN2746	90.0588	464.378	5.15639	1.21627e-09
01 METABOLISM	01.05 C-compound and carbohydrate metabolism				AN5044	2.03596	10.4845	5.14965	4.38501e-08
01 METABOLISM	01.05 C-compound and carbohydrate metabolism				AN8733	0.693243	3.52201	5.08048	5.72089e-05
01 METABOLISM	01.05 C-compound and carbohydrate metabolism				AN6915	21.1886	107.38	5.06783	5.12396e-09
01 METABOLISM	01.05 C-compound and carbohydrate metabolism				AN3836	570.101	2842.6	4.98613	8.95806e-11
01 METABOLISM	01.05 C-compound and carbohydrate metabolism	D-ribulose-phosphate-3 epimerase	rpeA	Pentose Phosphate Pathway	AN7588	284.118	1408.56	4.95767	2.1293e-10
01 METABOLISM	01.05 C-compound and carbohydrate metabolism	putative short-chain dehydrogenase/reductase family protein			AN8110	0.145778	0.712867	4.8901	0.00761313
01 METABOLISM	01.05 C-compound and carbohydrate metabolism	putative zinc containing alcohol dehydrogenase			AN0443	31.8632	155.151	4.86928	2.91235e-09
01 METABOLISM	01.05 C-compound and carbohydrate metabolism				AN10402	0.0394806	0.189142	4.79077	0.1686
01 METABOLISM	01.05 C-compound and carbohydrate metabolism	putative aryl-alcohol oxidase-related protein			AN9011	0.095231	0.429036	4.50522	0.042754
01 METABOLISM	01.05 C-compound and carbohydrate metabolism				AN0058	2.30547	10.3669	4.49664	4.74385e-08
01 METABOLISM	01.05 C-compound and carbohydrate metabolism				AN1103	5.63575	24.1439	4.28406	1.79598e-08
01 METABOLISM	01.05 C-compound and carbohydrate metabolism	putative cytochrome P450	CYP52G1		AN6057	0.265028	1.1351	4.28296	0.0014056
01 METABOLISM	01.05 C-compound and carbohydrate metabolism				AN2374	13.6888	58.4958	4.27326	3.60526e-09
01 METABOLISM	01.05 C-compound and carbohydrate metabolism				AN5275	1.17694	5.02728	4.27149	3.31912e-05
01 METABOLISM	01.05 C-compound and carbohydrate metabolism	dehydroshikimate dehydratase	qutC		AN1140	0.479252	2.00594	4.18556	0.00245645
01 METABOLISM	01.05 C-compound and carbohydrate metabolism	predicted nucleotide binding protein			AN11028	0.235712	0.965908	4.09783	0.0130671
01 METABOLISM	01.05 C-compound and carbohydrate metabolism				AN9288	59.3614	243.128	4.09573	2.95766e-07
01 METABOLISM	01.05 C-compound and carbohydrate metabolism	putative phosphorylase with a predicted role in glycogen degradation			AN1015	9.21298	36.587	3.97124	7.45908e-07
01 METABOLISM	01.05 C-compound and carbohydrate metabolism				AN10671	0.415387	1.64712	3.96528	0.00656698
01 METABOLISM	01.05 C-compound and carbohydrate metabolism				AN5650	13.7364	53.0706	3.8635	1.43917e-07
01 METABOLISM	01.05 C-compound and carbohydrate metabolism				AN3764	0.901798	3.47709	3.85573	8.61798e-05
01 METABOLISM	01.05 C-compound and carbohydrate metabolism	putative dihydrolipoamide transacylase			AN3639	3.52721	13.5843	3.85129	2.59697e-07
01 METABOLISM	01.05 C-compound and carbohydrate metabolism				AN2593	0.0953243	0.365783	3.83725	0.0705531
01 METABOLISM	01.05 C-compound and carbohydrate metabolism				AN0788	47.0012	180.06	3.83096	3.02075e-08
01 METABOLISM	01.05 C-compound and carbohydrate metabolism	putative fructose-2,6-bisphosphate 2-phosphatase	fbpZ		AN10844	57.7171	218.578	3.78706	2.6979e-08
01 METABOLISM	01.05 C-compound and carbohydrate metabolism	putative ketose-1,6-bisphosphate aldolase			AN2334	5.31705	19.6915	3.70347	2.5463e-09
01 METABOLISM	01.05 C-compound and carbohydrate metabolism				AN9032	1.08138	3.96118	3.66308	0.00101482
01 METABOLISM	01.05 C-compound and carbohydrate metabolism				AN3414	1.79004	6.53537	3.65097	1.50098e-05
01 METABOLISM	01.05 C-compound and carbohydrate metabolism	putative alpha-1,3-glucanase	agnB		AN3790	0.477312	1.72867	3.62168	0.00701912
01 METABOLISM	01.05 C-compound and carbohydrate metabolism				AN3220	54.7669	197.095	3.59879	2.5301e-08
01 METABOLISM	01.05 C-compound and carbohydrate metabolism	putative fructosyl amino acid oxidase	faoA		AN8123	3.17137	11.4028	3.59554	2.5326e-07
01 METABOLISM	01.05 C-compound and carbohydrate metabolism				AN5547	89.8232	322.806	3.5938	2.23145e-08
01 METABOLISM	01.05 C-compound and carbohydrate metabolism	type B feruloyl esterase			AN1772	148.642	529.657	3.5633	4.95959e-09
01 METABOLISM	01.05 C-compound and carbohydrate metabolism	galactitol dehydrogenase	ladB	Alternative D-galactose pathway	AN4336	0.326221	1.16147	3.56037	0.00348043
01 METABOLISM	01.05 C-compound and carbohydrate metabolism				AN1428	20.9764	74.1298	3.53397	2.29015e-08
01 METABOLISM	01.05 C-compound and carbohydrate metabolism				AN6130	2.51356	8.85791	3.52405	1.65332e-06
01 METABOLISM	01.05 C-compound and carbohydrate metabolism				AN7269	1.56426	5.47158	3.49788	0.000170653
01 METABOLISM	01.05 C-compound and carbohydrate metabolism	putative D-arabinitol 4-dehydrogenase			AN11085	5.83707	20.361	3.48823	8.3883e-08
01 METABOLISM	01.05 C-compound and carbohydrate metabolism				AN1643	0.470801	1.63126	3.46487	0.0087148
01 METABOLISM	01.05 C-compound and carbohydrate metabolism	β-glucosidase	bglB		AN0712	12.004	41.51	3.45803	1.3122e-08
01 METABOLISM	01.05 C-compound and carbohydrate metabolism	putative flavin-containing monooxygenase			AN8898	2.81737	9.69183	3.44002	1.30936e-06
01 METABOLISM	01.05 C-compound and carbohydrate metabolism	putative acyl-CoA synthetase/AMP-binding domain protein			AN4659	18.3623	62.5508	3.40647	4.7969e-07
01 METABOLISM	01.05 C-compound and carbohydrate metabolism				AN5545	0.233144	0.789993	3.38843	0.0139843
01 METABOLISM	01.05 C-compound and carbohydrate metabolism	putative succinyl-CoA:3-ketoacid-coenzyme A transferase			AN5669	23.4463	77.3922	3.30082	1.38807e-08
01 METABOLISM	01.05 C-compound and carbohydrate metabolism				AN5257	0.739402	2.43723	3.29622	0.0275375
01 METABOLISM	01.05 C-compound and carbohydrate metabolism				AN7228	37.1499	121.366	3.26693	6.12115e-09
01 METABOLISM	01.05 C-compound and carbohydrate metabolism	putative oxalate decarboxylase			AN8099	0.454896	1.47985	3.25317	0.0092665
01 METABOLISM	01.05 C-compound and carbohydrate metabolism	putative endo-β-1,4-mannanase	manF		AN9276	0.437733	1.40834	3.21735	0.00457134
01 METABOLISM	01.05 C-compound and carbohydrate metabolism	β-xylosidase / α-L-arabinofuranosidase	bxlB		AN8401	3.48003	11.1932	3.21642	8.69925e-07
01 METABOLISM	01.05 C-compound and carbohydrate metabolism				AN5565	0.17544	0.563443	3.21159	0.0618061
01 METABOLISM	01.05 C-compound and carbohydrate metabolism				AN7648	4.83849	15.5042	3.20434	1.25182e-05
01 METABOLISM	01.05 C-compound and carbohydrate metabolism				AN7274	0.403796	1.29137	3.19808	0.00589155
01 METABOLISM	01.05 C-compound and carbohydrate metabolism	putative rhamnogalacturonan hydrolase	rhgB		AN10274	0.184321	0.580142	3.14746	0.0282598
01 METABOLISM	01.05 C-compound and carbohydrate metabolism	predicted NAD-dependent oxidoreductase			AN6817	9.06291	28.2807	3.12049	8.88624e-09
01 METABOLISM	01.05 C-compound and carbohydrate metabolism				AN8467	83.5404	260.481	3.11802	1.51713e-08
01 METABOLISM	01.05 C-compound and carbohydrate metabolism	putative Zn(II)2Cys6 transcription factor	amdR		AN4035	6.6621	20.6105	3.09369	1.43935e-07
01 METABOLISM	01.05 C-compound and carbohydrate metabolism				AN1257	0.351691	1.08117	3.07419	0.0125208
01 METABOLISM	01.05 C-compound and carbohydrate metabolism	protein with similarity to cellulose synthase	celA		AN8444	8.76932	26.9421	3.07231	2.30773e-07
01 METABOLISM	01.05 C-compound and carbohydrate metabolism	short-chain carboxylic acid transporter involved in uptake of lactate	jenB		AN6703	6.58556	20.1924	3.06617	2.93361e-07
01 METABOLISM	01.05 C-compound and carbohydrate metabolism				AN3017	26.496	81.1644	3.06327	1.6359e-09
01 METABOLISM	01.05 C-compound and carbohydrate metabolism				AN9295	54.7652	166.693	3.04378	1.81966e-08
01 METABOLISM	01.05 C-compound and carbohydrate metabolism				AN6808	0.411031	1.24932	3.03947	0.00400808
01 METABOLISM	01.05 C-compound and carbohydrate metabolism	putative unsaturated glucuronyl hydrolase	UGH		AN3991	3.66091	10.8859	2.97354	5.52949e-05
01 METABOLISM	01.05 C-compound and carbohydrate metabolism				AN4230	8.71996	25.7898	2.95756	9.59361e-08
01 METABOLISM	01.05 C-compound and carbohydrate metabolism	putative unsaturated glucuronyl hydrolase			AN11078	0.0370715	0.109062	2.94194	0.418981
01 METABOLISM	01.05 C-compound and carbohydrate metabolism	putative chitin deacetylase			AN4823	0.0853338	0.248317	2.90995	0.229114
01 METABOLISM	01.05 C-compound and carbohydrate metabolism				AN6429	0.0868475	0.252495	2.90734	0.205488
01 METABOLISM	01.05 C-compound and carbohydrate metabolism				AN3990	0.0746061	0.216906	2.90734	0.227849
01 METABOLISM	01.05 C-compound and carbohydrate metabolism				AN2813	0.284216	0.82147	2.8903	0.0232342
01 METABOLISM	01.05 C-compound and carbohydrate metabolism	putative amidohydrolase	orsB		AN7911	0.0595777	0.171806	2.88373	0.358244
01 METABOLISM	01.05 C-compound and carbohydrate metabolism				AN4109	0.0390905	0.112525	2.87858	0.38669
01 METABOLISM	01.05 C-compound and carbohydrate metabolism	putative alpha-1,3-glucanase	agnE		AN1604	0.0403669	0.116199	2.87858	0.377819
01 METABOLISM	01.05 C-compound and carbohydrate metabolism	protein with alpha-1,3-glucanase (mutanase) activity	mutA		AN7349	0.0915731	0.263365	2.87601	0.19088
01 METABOLISM	01.05 C-compound and carbohydrate metabolism	putative high-affinity hexose transporter	hxtA		AN6923	210.778	605.412	2.87227	1.10042e-08
01 METABOLISM	01.05 C-compound and carbohydrate metabolism	putative endo-mannanase	dfgF		AN6472	0.051243	0.146979	2.86828	0.383588
01 METABOLISM	01.05 C-compound and carbohydrate metabolism				AN2942	14.3998	41.2851	2.86706	4.07006e-06
01 METABOLISM	01.05 C-compound and carbohydrate metabolism				AN10217	5.46109	15.4545	2.82993	5.65642e-06
01 METABOLISM	01.05 C-compound and carbohydrate metabolism				AN2470	0.56833	1.6055	2.82495	0.0128332
01 METABOLISM	01.05 C-compound and carbohydrate metabolism				AN8502	96.0215	270.3	2.81499	1.6851e-08
01 METABOLISM	01.05 C-compound and carbohydrate metabolism				AN8657	9.05085	25.2212	2.78661	7.38267e-07
01 METABOLISM	01.05 C-compound and carbohydrate metabolism	putative L-xylulose reductase			AN3312	197.378	549.764	2.78533	1.58424e-06
01 METABOLISM	01.05 C-compound and carbohydrate metabolism				AN5295	0.492421	1.36456	2.77112	0.00634062
01 METABOLISM	01.05 C-compound and carbohydrate metabolism				AN9010	4.69747	12.8388	2.73314	9.53324e-05
01 METABOLISM	01.05 C-compound and carbohydrate metabolism	putative permease of the major facilitator superfamily (MFS)			AN10075	43.5761	119.064	2.73233	2.9532e-07
01 METABOLISM	01.05 C-compound and carbohydrate metabolism	putative acetyl-CoA synthase	pcsA		AN5833	16.0717	43.9093	2.73209	4.5687e-07
01 METABOLISM	01.05 C-compound and carbohydrate metabolism				AN12291	8.892	23.9439	2.69275	3.27971e-07
01 METABOLISM	01.05 C-compound and carbohydrate metabolism				AN7663	34.0746	91.4788	2.68466	0.0001086
01 METABOLISM	01.05 C-compound and carbohydrate metabolism	transcriptional regulator that mediates carbon catabolite repressio	creA		AN6195	37.6903	101.12	2.68291	1.21734e-07
01 METABOLISM	01.05 C-compound and carbohydrate metabolism				AN10582	1.7605	4.71324	2.67722	0.000543942
01 METABOLISM	01.05 C-compound and carbohydrate metabolism	putative glycogen (starch) synthase			AN8010	124.593	332.954	2.67233	4.729e-07
01 METABOLISM	01.05 C-compound and carbohydrate metabolism				AN2663	7.19323	19.2068	2.67012	2.26391e-07
01 METABOLISM	01.05 C-compound and carbohydrate metabolism				AN2424	1.24236	3.31714	2.67003	0.00131604
01 METABOLISM	01.05 C-compound and carbohydrate metabolism				AN2045	17.7859	47.1082	2.64862	6.11738e-08
01 METABOLISM	01.05 C-compound and carbohydrate metabolism				AN10492	4.21791	11.1488	2.64321	4.8966e-06
01 METABOLISM	01.05 C-compound and carbohydrate metabolism	putative β-glucosidase	bglM		AN7396	4.24872	11.1368	2.62122	4.91174e-06
01 METABOLISM	01.05 C-compound and carbohydrate metabolism	putative glucanase			AN0245	29.6348	77.6211	2.61926	4.99311e-08
01 METABOLISM	01.05 C-compound and carbohydrate metabolism	putative glucoamylase	glaA		AN11143	11.0164	28.8473	2.61859	2.16627e-07
01 METABOLISM	01.05 C-compound and carbohydrate metabolism				AN5864	1.81455	4.72263	2.60264	0.000527344
01 METABOLISM	01.05 C-compound and carbohydrate metabolism	putative α-amylase	amyC		AN4507	0.112177	0.290024	2.5854	0.2771
01 METABOLISM	01.05 C-compound and carbohydrate metabolism				AN11177	3.37759	8.72532	2.5833	4.47982e-05
01 METABOLISM	01.05 C-compound and carbohydrate metabolism	putative α-L-rhamnosidase	RHA		AN2631	0.088911	0.228959	2.57515	0.241271
01 METABOLISM	01.05 C-compound and carbohydrate metabolism				AN3632	18.7865	48.1181	2.56131	2.05498e-08
01 METABOLISM	01.05 C-compound and carbohydrate metabolism				AN2794	7.32291	18.5801	2.53725	1.73845e-06
01 METABOLISM	01.05 C-compound and carbohydrate metabolism	rhamnogalacturonan lyase	rglB		AN6395	2.15722	5.45304	2.52781	0.0013515
01 METABOLISM	01.05 C-compound and carbohydrate metabolism				AN11185	11.9066	29.5733	2.48377	1.96517e-06
01 METABOLISM	01.05 C-compound and carbohydrate metabolism	short-chain carboxylic acid transporter involved in uptake of lactate, succinate, pyruvate and malate	jenA		AN6095	167.571	415.78	2.48121	2.60491e-06
01 METABOLISM	01.05 C-compound and carbohydrate metabolism				AN6778	14.9559	37.1055	2.48099	2.25542e-06
01 METABOLISM	01.05 C-compound and carbohydrate metabolism				AN3835	7.60554	18.834	2.47635	1.59323e-07
01 METABOLISM	01.05 C-compound and carbohydrate metabolism	xylitol dehydrogenase	xdhA	Pentose Catabolic Pathway	AN9064	458.528	1119.64	2.44182	2.10859e-07
01 METABOLISM	01.05 C-compound and carbohydrate metabolism	putative invertase	INV		AN3837	92.5024	224.515	2.42712	3.18389e-06
01 METABOLISM	01.05 C-compound and carbohydrate metabolism				AN11979	0.357157	0.864076	2.41932	0.0493561
01 METABOLISM	01.05 C-compound and carbohydrate metabolism	putative mannitol 2-dehydrogenase			AN2815	368.151	890.179	2.41797	2.49896e-06
01 METABOLISM	01.05 C-compound and carbohydrate metabolism				AN7797	0.313553	0.757151	2.41474	0.0650292
01 METABOLISM	01.05 C-compound and carbohydrate metabolism	L-glyceraldehyde reductase			AN4829	1.84896	4.46381	2.41422	0.00600823
01 METABOLISM	01.05 C-compound and carbohydrate metabolism				AN11027	3.48905	8.42023	2.41333	5.81032e-05
01 METABOLISM	01.05 C-compound and carbohydrate metabolism	putative β-glucuronidase			AN3200	4.39369	10.5689	2.40548	1.32229e-05
01 METABOLISM	01.05 C-compound and carbohydrate metabolism				AN2892	1.3411	3.21028	2.39377	0.00422016
01 METABOLISM	01.05 C-compound and carbohydrate metabolism	putative short-chain dehydrogenase/reductase			AN8163	16.1351	38.2453	2.37031	1.48694e-05
01 METABOLISM	01.05 C-compound and carbohydrate metabolism	L-rhamnonate dehydratase	lraC	L-rhamnose pathway	AN5672	7.99363	18.9195	2.36683	4.95992e-07
01 METABOLISM	01.05 C-compound and carbohydrate metabolism				AN3498	3.21429	7.59102	2.36164	0.000228291
01 METABOLISM	01.05 C-compound and carbohydrate metabolism	putative protein kinase	pkpC		AN6207	28.1068	65.3716	2.32583	1.46362e-05
01 METABOLISM	01.05 C-compound and carbohydrate metabolism	putative triose-phosphate isomerase	tpiB		AN5908	164.414	382.002	2.32341	8.98944e-07
01 METABOLISM	01.05 C-compound and carbohydrate metabolism	putative vanillyl alcohol oxidase			AN7068	1.13116	2.57483	2.27628	0.00912307
01 METABOLISM	01.05 C-compound and carbohydrate metabolism				AN6439	0.816642	1.84911	2.26429	0.0231181
01 METABOLISM	01.05 C-compound and carbohydrate metabolism				AN4150	1.60632	3.62805	2.25861	0.00234638
01 METABOLISM	01.05 C-compound and carbohydrate metabolism				AN4002	8.87379	19.7626	2.22708	6.65761e-07
01 METABOLISM	01.05 C-compound and carbohydrate metabolism				AN6647	0.665682	1.46333	2.19824	0.0579713
01 METABOLISM	01.05 C-compound and carbohydrate metabolism				AN8537	2.98856	6.5681	2.19775	0.000756437
01 METABOLISM	01.05 C-compound and carbohydrate metabolism	putative citrate synthase			AN10973	2.43055	5.29852	2.17997	0.00375739
01 METABOLISM	01.05 C-compound and carbohydrate metabolism				AN7745	3.60904	7.85046	2.17522	0.000106929
01 METABOLISM	01.05 C-compound and carbohydrate metabolism				AN7738	1.00735	2.17781	2.16193	0.036315
01 METABOLISM	01.05 C-compound and carbohydrate metabolism	putative D-lactate dehydrogenase			AN0628	20.3403	43.7485	2.15083	0.000148102
01 METABOLISM	01.05 C-compound and carbohydrate metabolism				AN10805	54.3079	116.775	2.15024	5.85748e-07
01 METABOLISM	01.05 C-compound and carbohydrate metabolism	alcohol dehydrogenase			AN3030	11.7402	25.1961	2.14615	3.142e-06
01 METABOLISM	01.05 C-compound and carbohydrate metabolism	putative chitinase			AN8481	1.97794	4.23949	2.14338	0.00621486
01 METABOLISM	01.05 C-compound and carbohydrate metabolism				AN10054	9.58514	20.5242	2.14125	0.000142671
01 METABOLISM	01.05 C-compound and carbohydrate metabolism	putative 1,3-β-transglycosidase	gelD		AN11152	4.43794	9.35578	2.10813	0.00012382
01 METABOLISM	01.05 C-compound and carbohydrate metabolism	Putative mannosyl-oligosaccharide 1,2-α-mannosidase	mns1B		AN0787	143.137	301.502	2.1064	1.51452e-06
01 METABOLISM	01.05 C-compound and carbohydrate metabolism				AN5556	1.25059	2.62754	2.10104	0.00924568
01 METABOLISM	01.05 C-compound and carbohydrate metabolism				AN8521	0.275186	0.577425	2.0983	0.0841417
01 METABOLISM	01.05 C-compound and carbohydrate metabolism				AN5549	54.982	115.328	2.09755	3.51813e-06
01 METABOLISM	01.05 C-compound and carbohydrate metabolism				AN2361	9.62501	20.1606	2.0946	3.55094e-06
01 METABOLISM	01.05 C-compound and carbohydrate metabolism	putative L-arabinitol 4-dehydrogenase	ladC		AN8552	0.373929	0.781272	2.08936	0.0795103
01 METABOLISM	01.05 C-compound and carbohydrate metabolism				AN3083	9.67463	20.1743	2.08528	2.93535e-06
01 METABOLISM	01.05 C-compound and carbohydrate metabolism				AN3948	83.9355	174.454	2.07842	8.18206e-06
01 METABOLISM	01.05 C-compound and carbohydrate metabolism				AN0160	4.26464	8.79499	2.06231	0.000306256
01 METABOLISM	01.05 C-compound and carbohydrate metabolism				AN11187	0.803884	1.65649	2.0606	0.0733398
01 METABOLISM	01.05 C-compound and carbohydrate metabolism				AN1822	3.3519	6.90071	2.05875	0.0050497
01 METABOLISM	01.05 C-compound and carbohydrate metabolism				AN10793	32.431	66.7611	2.05856	3.19255e-05
01 METABOLISM	01.05 C-compound and carbohydrate metabolism	putative glycerol dehydrogenase			AN1868	13.6638	28.119	2.05792	2.00471e-06
01 METABOLISM	01.05 C-compound and carbohydrate metabolism	Putative endo-1,3-β-D-glucosidase	eglC		AN7950	695.706	1427.96	2.05253	2.93935e-07
01 METABOLISM	01.05 C-compound and carbohydrate metabolism				AN10074	2.88787	5.91287	2.04749	0.0027361
01 METABOLISM	01.05 C-compound and carbohydrate metabolism	aldehyde dehydrogenase	aldA		AN0554	143.337	293.162	2.04526	5.26552e-06
01 METABOLISM	01.05 C-compound and carbohydrate metabolism	putative 3-oxoacyl-(acyl-carrier-protein) reductase 2			AN8937	1.88662	3.84843	2.03985	0.00851816
01 METABOLISM	01.05 C-compound and carbohydrate metabolism				AN7292	4.88266	9.90526	2.02866	0.000139382
01 METABOLISM	01.05 C-compound and carbohydrate metabolism				AN2360	43.4778	87.9966	2.02394	2.43578e-06
01 METABOLISM	01.05 C-compound and carbohydrate metabolism				AN5328	0.543125	1.09895	2.02339	0.0506209
01 METABOLISM	01.05 C-compound and carbohydrate metabolism	putative α-L-rhamnosidase	rhaC		AN11954	13.1548	26.6035	2.02233	6.92173e-06
01 METABOLISM	01.05 C-compound and carbohydrate metabolism	putative acetate kinase	ack		AN4914	1.1597	2.3402	2.01794	0.0423512
01 METABOLISM	01.05 C-compound and carbohydrate metabolism				AN1482	1.34211	2.70489	2.0154	0.011021
01 METABOLISM	01.05 C-compound and carbohydrate metabolism				AN10672	1.74198	3.49167	2.00443	0.0146619
01 METABOLISM	01.05 C-compound and carbohydrate metabolism	putative acyl-CoA synthetase/AMP-binding domain protein			AN4201	36.0364	71.8822	1.99471	7.49996e-06
01 METABOLISM	01.05 C-compound and carbohydrate metabolism				AN0322	1.06179	2.1125	1.98956	0.025898
01 METABOLISM	01.05 C-compound and carbohydrate metabolism				AN1472	1.00119	1.98473	1.98238	0.0428374
01 METABOLISM	01.05 C-compound and carbohydrate metabolism				AN1761	66.0823	130.464	1.97426	7.93575e-06
01 METABOLISM	01.05 C-compound and carbohydrate metabolism	putative tartrate dehydrogenase			AN4822	16.3418	32.1067	1.9647	2.09554e-05
01 METABOLISM	01.05 C-compound and carbohydrate metabolism	hexokinase B	hxkB		AN2638	0.0417854	0.0819535	1.96129	0.601563
01 METABOLISM	01.05 C-compound and carbohydrate metabolism				AN6659	6.99609	13.7159	1.96051	0.000168204
01 METABOLISM	01.05 C-compound and carbohydrate metabolism	putative glucose oxidase-related protein			AN7408	0.0424254	0.0829858	1.95604	0.587358
01 METABOLISM	01.05 C-compound and carbohydrate metabolism	putative α-L-rhamnosidase	rhaF		AN8465	0.127565	0.248797	1.95035	0.386314
01 METABOLISM	01.05 C-compound and carbohydrate metabolism	putative α-L-rhamnosidase	rhaB		AN12368	55.6499	108.177	1.94388	3.51514e-05
01 METABOLISM	01.05 C-compound and carbohydrate metabolism				AN7156	1.50862	2.92456	1.93857	0.00951507
01 METABOLISM	01.05 C-compound and carbohydrate metabolism				AN6433	0.296729	0.574228	1.9352	0.124932
01 METABOLISM	01.05 C-compound and carbohydrate metabolism				AN8921	0.0650635	0.125826	1.93389	0.520833
01 METABOLISM	01.05 C-compound and carbohydrate metabolism				AN0939	7.9018	15.2414	1.92885	0.000221782
01 METABOLISM	01.05 C-compound and carbohydrate metabolism	α-L-arabinofuranosidase	abfB		AN1571	209.14	403.346	1.92859	1.06218e-05
01 METABOLISM	01.05 C-compound and carbohydrate metabolism				AN3997	0.224903	0.433626	1.92806	0.286148
01 METABOLISM	01.05 C-compound and carbohydrate metabolism	putative β-1,4-mannosidase	mndC		AN11680	0.0901807	0.17365	1.92558	0.467087
01 METABOLISM	01.05 C-compound and carbohydrate metabolism				AN8585	0.0578356	0.111188	1.92249	0.584889
01 METABOLISM	01.05 C-compound and carbohydrate metabolism				AN2478	8.98576	17.2517	1.91989	8.1438e-05
01 METABOLISM	01.05 C-compound and carbohydrate metabolism				AN5355	0.0549438	0.105063	1.91219	0.61056
01 METABOLISM	01.05 C-compound and carbohydrate metabolism				AN9308	24.1108	45.9362	1.90522	1.6688e-05
01 METABOLISM	01.05 C-compound and carbohydrate metabolism				AN0713	11.1139	21.1566	1.90362	2.16863e-06
01 METABOLISM	01.05 C-compound and carbohydrate metabolism				AN6831	74.0673	140.073	1.89116	9.33217e-05
01 METABOLISM	01.05 C-compound and carbohydrate metabolism				AN7524	8.63695	16.311	1.88852	0.000114733
01 METABOLISM	01.05 C-compound and carbohydrate metabolism	putative trehalose-6-phosphate synthase			AN10533	85.4691	160.288	1.87539	1.37602e-05
01 METABOLISM	01.05 C-compound and carbohydrate metabolism				AN10697	2.9102	5.44393	1.87064	0.00670492
01 METABOLISM	01.05 C-compound and carbohydrate metabolism	putative NAD+ dependent glycerol-3-phosphate dehydrogenase	gfdA		AN0351	38.6311	72.1599	1.86792	4.25286e-05
01 METABOLISM	01.05 C-compound and carbohydrate metabolism				AN9031	0.782057	1.45915	1.86578	0.0911908
01 METABOLISM	01.05 C-compound and carbohydrate metabolism				AN3601	2.02333	3.76278	1.85969	0.0128097
01 METABOLISM	01.05 C-compound and carbohydrate metabolism				AN12306	2.3007	4.22799	1.8377	0.0218867
01 METABOLISM	01.05 C-compound and carbohydrate metabolism	putative UDP-glucose 4-epimerase			AN2951	14.9218	27.3592	1.8335	2.24071e-05
01 METABOLISM	01.05 C-compound and carbohydrate metabolism				AN12074	76.7823	140.526	1.83019	1.84508e-05
01 METABOLISM	01.05 C-compound and carbohydrate metabolism				AN10392	21.8611	40.0056	1.83	0.000294807
01 METABOLISM	01.05 C-compound and carbohydrate metabolism	transcription factor acetate	facB		AN0689	90.6724	165.799	1.82855	1.69831e-05
01 METABOLISM	01.05 C-compound and carbohydrate metabolism				AN4716	5.23052	9.55738	1.82723	0.000694238
01 METABOLISM	01.05 C-compound and carbohydrate metabolism	putative α-1,4-galactosidase	aglF		AN3874	1.17867	2.15058	1.82457	0.0435413
01 METABOLISM	01.05 C-compound and carbohydrate metabolism	putative GH 75 family chitosanase			AN11051	1.98211	3.61146	1.82202	0.0110139
01 METABOLISM	01.05 C-compound and carbohydrate metabolism				AN1506	34.7427	63.1137	1.81661	3.3508e-05
01 METABOLISM	01.05 C-compound and carbohydrate metabolism				AN2958	21.2701	38.341	1.80257	0.000864908
01 METABOLISM	01.05 C-compound and carbohydrate metabolism				AN4209	23.3636	42.0771	1.80097	1.01623e-05
01 METABOLISM	01.05 C-compound and carbohydrate metabolism	putative Class 2C alpha-mannosidase			AN2936	27.4097	49.1849	1.79443	1.59723e-05
01 METABOLISM	01.05 C-compound and carbohydrate metabolism				AN7621	17.7287	31.7814	1.79265	2.99022e-05
01 METABOLISM	01.05 C-compound and carbohydrate metabolism	extracellular N-acetyl-beta-glucosaminidase	nagA		AN1502	18.2275	32.5952	1.78825	8.71025e-05
01 METABOLISM	01.05 C-compound and carbohydrate metabolism				AN2694	10.0955	18.033	1.78625	0.000305538
01 METABOLISM	01.05 C-compound and carbohydrate metabolism	putative β-1,4-mannosidase	mndA		AN1742	7.78194	13.8355	1.7779	0.000503622
01 METABOLISM	01.05 C-compound and carbohydrate metabolism				AN7684	8.04418	14.2661	1.77346	0.000372967
01 METABOLISM	01.05 C-compound and carbohydrate metabolism	putative malate dehydrogenase			AN7633	4.04046	7.15527	1.77091	0.0124073
01 METABOLISM	01.05 C-compound and carbohydrate metabolism				AN10338	27.2354	48.221	1.77053	9.35667e-06
01 METABOLISM	01.05 C-compound and carbohydrate metabolism	putative sugar transporter	mstB		AN2475	0.224564	0.397596	1.77052	0.309244
01 METABOLISM	01.05 C-compound and carbohydrate metabolism	putative MFS transporter			AN2282	84.4107	149.328	1.76907	7.05112e-05
01 METABOLISM	01.05 C-compound and carbohydrate metabolism	hexokinase D	hxkD		AN2180	18.342	32.4179	1.76742	7.98512e-05
01 METABOLISM	01.05 C-compound and carbohydrate metabolism				AN0254	54.2131	95.7511	1.7662	4.50135e-05
01 METABOLISM	01.05 C-compound and carbohydrate metabolism				AN11167	6.75764	11.9199	1.76391	0.00131806
01 METABOLISM	01.05 C-compound and carbohydrate metabolism	glucose-6-phosphate-1-dehydrogenase	gsdA	Pentose Phosphate Pathway	AN2981	1151.37	2029.25	1.76246	2.06629e-06
01 METABOLISM	01.05 C-compound and carbohydrate metabolism				AN7562	6.74549	11.8618	1.75848	0.000474103
01 METABOLISM	01.05 C-compound and carbohydrate metabolism				AN10783	88.3941	154.855	1.75187	2.83319e-05
01 METABOLISM	01.05 C-compound and carbohydrate metabolism	L-arabitol dehydrogenase	ladA	Pentose Catabolic Pathway	AN0942	1351.14	2363.45	1.74923	2.87985e-05
01 METABOLISM	01.05 C-compound and carbohydrate metabolism				AN0623	15.2564	26.615	1.74451	0.000103624
01 METABOLISM	01.05 C-compound and carbohydrate metabolism	putative transglycosidase	crhB		AN4515	279.56	487.408	1.74349	2.40993e-05
01 METABOLISM	01.05 C-compound and carbohydrate metabolism	putative citrate lyase			AN3577	15.6461	27.1078	1.73256	0.0003127
01 METABOLISM	01.05 C-compound and carbohydrate metabolism	transcription factor galactose	galR		AN10550	0.344071	0.594503	1.72785	0.17504
01 METABOLISM	01.05 C-compound and carbohydrate metabolism	phenylacetate 2-hydroxylase	phacA		AN8078	11.2456	19.3657	1.72208	2.61444e-05
01 METABOLISM	01.05 C-compound and carbohydrate metabolism	putative oxaloacetase			AN3805	35.9116	61.8356	1.72188	0.000104821
01 METABOLISM	01.05 C-compound and carbohydrate metabolism				AN8395	0.655958	1.12938	1.72173	0.17081
01 METABOLISM	01.05 C-compound and carbohydrate metabolism	transaldolase	pppA	Pentose Phosphate Pathway	AN0240	4367.05	7505.39	1.71864	7.784e-10
01 METABOLISM	01.05 C-compound and carbohydrate metabolism				AN9161	0.382779	0.656481	1.71504	0.176977
01 METABOLISM	01.05 C-compound and carbohydrate metabolism	putative 1,3-β-transglucosylase	btgD		AN3727	1.12008	1.91187	1.7069	0.0800684
01 METABOLISM	01.05 C-compound and carbohydrate metabolism	putative β-xylosidase	BXL		AN1870	16.2145	27.4412	1.69238	0.00122485
01 METABOLISM	01.05 C-compound and carbohydrate metabolism	putative glucose-methanol-choline (GMC) oxidoreductase	gmcA		AN8547	55.4057	93.2648	1.68331	0.000158814
01 METABOLISM	01.05 C-compound and carbohydrate metabolism				AN11823	1.47574	2.47437	1.6767	0.0625445
01 METABOLISM	01.05 C-compound and carbohydrate metabolism	putative succinate dehydrogenase			AN6133	4.08095	6.82156	1.67156	0.0114901
01 METABOLISM	01.05 C-compound and carbohydrate metabolism				AN8889	4.38955	7.32579	1.66892	0.0134586
01 METABOLISM	01.05 C-compound and carbohydrate metabolism				AN1563	3.63635	6.04357	1.66199	0.0119187
01 METABOLISM	01.05 C-compound and carbohydrate metabolism	cellobiohydrolase	cbhB		AN0494	3.72393	6.17897	1.65926	0.00868636
01 METABOLISM	01.05 C-compound and carbohydrate metabolism				AN7817	0.640003	1.05363	1.64628	0.176344
01 METABOLISM	01.05 C-compound and carbohydrate metabolism	putative alcohol dehydrogenase			AN8406	12.2548	20.1565	1.64477	0.000145643
01 METABOLISM	01.05 C-compound and carbohydrate metabolism				AN12100	2.87287	4.72309	1.64403	0.0234161
01 METABOLISM	01.05 C-compound and carbohydrate metabolism	trehalose 6-phosphate phosphatase	orlA		AN3441	29.6028	48.6406	1.64311	3.53946e-05
01 METABOLISM	01.05 C-compound and carbohydrate metabolism	β-1,4-endoxylanase	xlnA		AN3613	5091.04	8277.31	1.62586	2.61245e-07
01 METABOLISM	01.05 C-compound and carbohydrate metabolism				AN0366	0.240974	0.391218	1.62349	0.47106
01 METABOLISM	01.05 C-compound and carbohydrate metabolism	putative mannitol 2-dehydrogenase			AN7590	10.9399	17.6879	1.61682	0.000454395
01 METABOLISM	01.05 C-compound and carbohydrate metabolism				AN8355	1.45264	2.34102	1.61156	0.131571
01 METABOLISM	01.05 C-compound and carbohydrate metabolism				AN10388	0.24978	0.401743	1.60839	0.378366
01 METABOLISM	01.05 C-compound and carbohydrate metabolism				AN1133	74.0027	118.702	1.60402	0.000258568
01 METABOLISM	01.05 C-compound and carbohydrate metabolism	malate synthase	acuE	Citrate cycle	AN6653	52.3222	83.4243	1.59443	0.000732739
01 METABOLISM	01.05 C-compound and carbohydrate metabolism	carboxylate CoA-transferase	coaT		AN1547	7.97586	12.6884	1.59085	0.00323402
01 METABOLISM	01.05 C-compound and carbohydrate metabolism	putative exo-1,6-galactanase			AN9166	1.70898	2.71148	1.58661	0.0933831
01 METABOLISM	01.05 C-compound and carbohydrate metabolism				AN8470	0.528482	0.83707	1.58391	0.21301
01 METABOLISM	01.05 C-compound and carbohydrate metabolism	putative alpha-amylase	amyE		AN6324	1.99513	3.15064	1.57916	0.0737134
01 METABOLISM	01.05 C-compound and carbohydrate metabolism				AN6739	4.21136	6.6385	1.57633	0.0146193
01 METABOLISM	01.05 C-compound and carbohydrate metabolism				AN7067	4.1495	6.49485	1.56521	0.0189665
01 METABOLISM	01.05 C-compound and carbohydrate metabolism				AN4316	17.5365	27.3816	1.56141	0.000409275
01 METABOLISM	01.05 C-compound and carbohydrate metabolism				AN8656	0.453336	0.702306	1.5492	0.250057
01 METABOLISM	01.05 C-compound and carbohydrate metabolism	putative exo-1,3-β-glucanase	exgA		AN1332	2.08236	3.21832	1.54551	0.0779804
01 METABOLISM	01.05 C-compound and carbohydrate metabolism				AN8528	76.6794	118.465	1.54494	0.00030542
01 METABOLISM	01.05 C-compound and carbohydrate metabolism				AN8759	12.8844	19.7031	1.52922	0.000258995
01 METABOLISM	01.05 C-compound and carbohydrate metabolism	putative threonine dehydrogenase			AN2158	3.36637	5.14317	1.52781	0.0563524
01 METABOLISM	01.05 C-compound and carbohydrate metabolism				AN2584	6.72051	10.2263	1.52166	0.00764542
01 METABOLISM	01.05 C-compound and carbohydrate metabolism				AN8814	15.2531	23.1221	1.5159	0.00392491
01 METABOLISM	01.05 C-compound and carbohydrate metabolism				AN4151	28.6195	43.1193	1.50664	0.00627392
01 METABOLISM	01.05 C-compound and carbohydrate metabolism	acetyl-CoA synthase	facA		AN5626	225.119	338.897	1.50541	0.000858294
01 METABOLISM	01.05 C-compound and carbohydrate metabolism				AN8330	2.1082	3.16919	1.50326	0.0700737

## Sheet: hg vs ref  (C-CM)
Table S3. Functional classification of A. nidulans genes belonging to the C-compound and carbohydrate metabolism subclasse according to FunCat.
Up-regulated genes in creAΔ4 hxkA1 glkA4/creAΔ4 (sheet 1) and in hxkA1 glkA4/reference (sheet 2). The expression higher than 150 is considered highly expressed and marked red.
The genes with expression lower than 20 are considered low expressed and marked green.
The cutoff for differential expression is fold change >1.5 (cells marked red = upregulated) and fold change <0.7 (cells marked green = downregulated) and p-value <0.05(cells marked yellow).
Funcat classe	FunCat subclasse	Gene name	Abbreviation	Metabolic pathway	Gene id	hxkA1 glkA4	Reference	hxkA1 glkA4/reference	p-value		Pathway	Number of genes from the FunCat analysis	Total number of genes
01 METABOLISM	01.05 C-compound and carbohydrate metabolism				AN2665	3060.56	7.53196	406.343	3.0376e-06		Glycolysis	1	10
01 METABOLISM	01.05 C-compound and carbohydrate metabolism	sorbitol dehydrogenase	sdhA	Alternative D-galactose pathway	AN2666	3810.13	13.5369	281.462	1.34899e-07
01 METABOLISM	01.05 C-compound and carbohydrate metabolism				AN2177	484.275	11.7644	41.1644	2.36006e-08		PCP (Pentose Catabolic Pathway)	2	6
01 METABOLISM	01.05 C-compound and carbohydrate metabolism				AN1643	3.4812	0.116643	29.8448	3.50684e-05
01 METABOLISM	01.05 C-compound and carbohydrate metabolism	D-ribulose-phosphate-3 epimerase	rpeA	Pentose Phosphate Pathway	AN7588	1314.35	117.01	11.2329	2.13523e-08		PPP (Pentose Phosphate Pathway)	5	10
01 METABOLISM	01.05 C-compound and carbohydrate metabolism				AN3210	6.96557	0.70912	9.82283	0.0221813
01 METABOLISM	01.05 C-compound and carbohydrate metabolism	putative glucanase			AN3883	5.88565	0.617811	9.52662	3.51345e-05		Leloir pathway	0	9
01 METABOLISM	01.05 C-compound and carbohydrate metabolism	putative L-iditol 2-dehydrogenase			AN11941	11.6121	1.35359	8.57874	5.14709e-06
01 METABOLISM	01.05 C-compound and carbohydrate metabolism	putative oxidoreductase			AN8113	0.595566	0.0709694	8.39188	0.0331464		Alternative D-galactose pathway	1	4
01 METABOLISM	01.05 C-compound and carbohydrate metabolism	putative 1,3-β-transglycosidase	gelD		AN11152	47.1736	6.06116	7.78293	3.88742e-08
01 METABOLISM	01.05 C-compound and carbohydrate metabolism	glucose-6-phosphate isomerase	swoM	Glycolysis	AN6037	3648.45	474.249	7.6931	7.32537e-07		Mannose pathway	0	4
01 METABOLISM	01.05 C-compound and carbohydrate metabolism				AN5545	1.22847	0.159843	7.68551	0.0198722
01 METABOLISM	01.05 C-compound and carbohydrate metabolism	predicted monooxygenase			AN9002	1.02015	0.135624	7.5219	0.04732		Rhamnose pathway	0	3
01 METABOLISM	01.05 C-compound and carbohydrate metabolism	D-ribulokinase	rbtA	Pentose Phosphate Pathway	AN6985	649.316	97.8437	6.63625	8.32056e-07
01 METABOLISM	01.05 C-compound and carbohydrate metabolism				AN3414	13.5441	2.08832	6.48563	2.70943e-06		Galacturonic acid pathway	0	4
01 METABOLISM	01.05 C-compound and carbohydrate metabolism	short-chain dehydrogenase			AN1677	9938.66	1643.99	6.04546	2.31815e-12
01 METABOLISM	01.05 C-compound and carbohydrate metabolism				AN7418	37.3011	6.4824	5.75422	9.938e-07		Galacturonate	1	11
01 METABOLISM	01.05 C-compound and carbohydrate metabolism	putative β-1,4-mannosidase	mndC		AN11680	0.484698	0.0886741	5.46606	0.0837839
01 METABOLISM	01.05 C-compound and carbohydrate metabolism	sugar transporter			AN8400	631.356	127.586	4.94846	1.54251e-06		Glucuronate inter.	0	3
01 METABOLISM	01.05 C-compound and carbohydrate metabolism				AN9288	430.984	88.2803	4.882	1.07494e-05
01 METABOLISM	01.05 C-compound and carbohydrate metabolism	putative catechol oxygenase			AN4532	485.45	103.636	4.68419	6.50056e-07		Citrate cycle (TCA)	0	15
01 METABOLISM	01.05 C-compound and carbohydrate metabolism				AN3220	427.162	93.309	4.57793	1.94536e-06
01 METABOLISM	01.05 C-compound and carbohydrate metabolism	β-xylosidase / α-L-arabinofuranosidase	bxlB		AN8401	2.0057	0.438531	4.57369	0.028792
01 METABOLISM	01.05 C-compound and carbohydrate metabolism	putative α-1,4-glucosidase			AN7120	0.926873	0.207908	4.45809	0.0336135
01 METABOLISM	01.05 C-compound and carbohydrate metabolism				AN2831	0.652297	0.15576	4.18785	0.152086
01 METABOLISM	01.05 C-compound and carbohydrate metabolism				AN7866	17.4738	4.19062	4.16975	1.57842e-05
01 METABOLISM	01.05 C-compound and carbohydrate metabolism	putative mannitol 2-dehydrogenase			AN2815	619.112	148.718	4.16299	3.55589e-06
01 METABOLISM	01.05 C-compound and carbohydrate metabolism				AN12187	2.13204	0.52408	4.06815	0.00992645
01 METABOLISM	01.05 C-compound and carbohydrate metabolism	putative amidohydrolase	orsB		AN7911	0.488241	0.121327	4.02419	0.168336
01 METABOLISM	01.05 C-compound and carbohydrate metabolism				AN8934	1.81953	0.453014	4.0165	0.0614322
01 METABOLISM	01.05 C-compound and carbohydrate metabolism				AN1548	12.3823	3.39907	3.64285	0.00898402
01 METABOLISM	01.05 C-compound and carbohydrate metabolism	putative fructosyl amino acid oxidase	faoA		AN8123	27.7608	7.69775	3.60636	4.17212e-05
01 METABOLISM	01.05 C-compound and carbohydrate metabolism				AN10423	14.3995	4.00773	3.59292	4.50384e-05
01 METABOLISM	01.05 C-compound and carbohydrate metabolism	putative vanillyl alcohol oxidase			AN1642	0.273283	0.0776116	3.52116	0.271462
01 METABOLISM	01.05 C-compound and carbohydrate metabolism				AN3836	3535.41	1014.14	3.48611	6.90034e-05
01 METABOLISM	01.05 C-compound and carbohydrate metabolism	putative FAD-dependent monooxygenase	apdD		AN8410	0.340223	0.0988504	3.44179	0.175642
01 METABOLISM	01.05 C-compound and carbohydrate metabolism				AN2045	86.3949	25.7872	3.35031	2.14277e-05
01 METABOLISM	01.05 C-compound and carbohydrate metabolism				AN6659	27.4897	8.43889	3.25751	0.00151415
01 METABOLISM	01.05 C-compound and carbohydrate metabolism				AN7075	1.02851	0.317916	3.23516	0.0655885
01 METABOLISM	01.05 C-compound and carbohydrate metabolism				AN7918	18.9241	5.97428	3.1676	8.10884e-05
01 METABOLISM	01.05 C-compound and carbohydrate metabolism				AN5547	529.059	167.283	3.16267	6.4089e-06
01 METABOLISM	01.05 C-compound and carbohydrate metabolism				AN2402	6.65415	2.10543	3.16047	0.00143784
01 METABOLISM	01.05 C-compound and carbohydrate metabolism				AN3536	0.093655	0.029644	3.15932	0.345864
01 METABOLISM	01.05 C-compound and carbohydrate metabolism				AN8152	0.202282	0.0660454	3.06277	0.297287
01 METABOLISM	01.05 C-compound and carbohydrate metabolism				AN6831	41.0442	13.4227	3.05782	4.46191e-06
01 METABOLISM	01.05 C-compound and carbohydrate metabolism	putative unsaturated glucuronyl hydrolase	UGH		AN3991	3.22892	1.06233	3.03946	0.00328042
01 METABOLISM	01.05 C-compound and carbohydrate metabolism	glucose-6-phosphate-1-dehydrogenase	gsdA	Pentose Phosphate Pathway	AN2981	2213.5	732.347	3.02248	0.00167014
01 METABOLISM	01.05 C-compound and carbohydrate metabolism	putative α-glucosidase	agdF		AN10420	20.0234	6.71978	2.97978	3.79863e-05
01 METABOLISM	01.05 C-compound and carbohydrate metabolism				AN5355	1.57069	0.539044	2.91384	0.0819906
01 METABOLISM	01.05 C-compound and carbohydrate metabolism				AN4531	65.8597	23.194	2.83951	7.6531e-06
01 METABOLISM	01.05 C-compound and carbohydrate metabolism				AN2813	2.15865	0.780849	2.76449	0.0514096
01 METABOLISM	01.05 C-compound and carbohydrate metabolism				AN5565	2.38404	0.871006	2.73711	0.0371206
01 METABOLISM	01.05 C-compound and carbohydrate metabolism	putative 1,3-β-transglycosidase	gelC		AN3730	48.9845	17.9964	2.7219	1.59148e-05
01 METABOLISM	01.05 C-compound and carbohydrate metabolism				AN5044	32.6538	12.2096	2.67444	0.000109287
01 METABOLISM	01.05 C-compound and carbohydrate metabolism	putative xylose transporter	xtrC		AN2358	130.627	49.7781	2.62418	1.04944e-05
01 METABOLISM	01.05 C-compound and carbohydrate metabolism	putative cytochrome P450	CYP52H1		AN7131	67.542	25.8833	2.60948	4.98852e-05
01 METABOLISM	01.05 C-compound and carbohydrate metabolism	dihydroxyacetone kinase	dakA	Galacturonate	AN0034	828.553	319.016	2.59722	9.41915e-05
01 METABOLISM	01.05 C-compound and carbohydrate metabolism	putative high-affinity hexose transporter	hxtA		AN6923	523.874	208.78	2.50922	0.000139972
01 METABOLISM	01.05 C-compound and carbohydrate metabolism				AN5017	16.2515	6.49277	2.50302	0.0126916
01 METABOLISM	01.05 C-compound and carbohydrate metabolism				AN5328	2.572	1.03892	2.47566	0.0250261
01 METABOLISM	01.05 C-compound and carbohydrate metabolism				AN9000	41.3883	16.8781	2.45219	9.45233e-06
01 METABOLISM	01.05 C-compound and carbohydrate metabolism	alcohol dehydrogenase	alcA		AN8979	179.639	73.7884	2.43451	0.00319315
01 METABOLISM	01.05 C-compound and carbohydrate metabolism				AN2821	1.02476	0.429327	2.3869	0.160501
01 METABOLISM	01.05 C-compound and carbohydrate metabolism				AN2374	66.1823	27.7733	2.38295	9.57527e-05
01 METABOLISM	01.05 C-compound and carbohydrate metabolism	transaldolase	pppA	Pentose Phosphate Pathway	AN0240	4657.83	1958.26	2.37856	5.23478e-05
01 METABOLISM	01.05 C-compound and carbohydrate metabolism				AN2663	14.0067	5.90958	2.37016	0.000371813
01 METABOLISM	01.05 C-compound and carbohydrate metabolism				AN8593	0.661622	0.282028	2.34594	0.183936
01 METABOLISM	01.05 C-compound and carbohydrate metabolism				AN10402	2.17639	0.937569	2.32131	0.132887
01 METABOLISM	01.05 C-compound and carbohydrate metabolism	putative L-arabinitol 4-dehydrogenase	ladC		AN8552	14.2187	6.24532	2.2767	0.000848544
01 METABOLISM	01.05 C-compound and carbohydrate metabolism	putative cytochrome P450	CYP658A1		AN8438	0.783296	0.346477	2.26075	0.161705
01 METABOLISM	01.05 C-compound and carbohydrate metabolism				AN8464	0.535766	0.238535	2.24607	0.24018
01 METABOLISM	01.05 C-compound and carbohydrate metabolism	protein with homology to GPR1/FUN34/YaaH family members	alcs		AN8981	2.64979	1.18137	2.24298	0.0788179
01 METABOLISM	01.05 C-compound and carbohydrate metabolism				AN1826	6.98726	3.13145	2.23132	0.117065
01 METABOLISM	01.05 C-compound and carbohydrate metabolism	cellobiohydrolase	cbhC		AN5282	2.67425	1.21827	2.19512	0.0457435
01 METABOLISM	01.05 C-compound and carbohydrate metabolism	putative vanillyl alcohol oxidase			AN7068	6.21596	2.87297	2.1636	0.00658034
01 METABOLISM	01.05 C-compound and carbohydrate metabolism				AN4826	0.916612	0.431519	2.12415	0.16466
01 METABOLISM	01.05 C-compound and carbohydrate metabolism				AN8985	0.308091	0.14887	2.06953	0.382005
01 METABOLISM	01.05 C-compound and carbohydrate metabolism				AN5888	11.4832	5.57646	2.05923	0.00721005
01 METABOLISM	01.05 C-compound and carbohydrate metabolism	putative exporter	apdF		AN8413	0.650614	0.316131	2.05805	0.348496
01 METABOLISM	01.05 C-compound and carbohydrate metabolism	putative sugar transporter			AN1865	30.3832	14.7854	2.05494	3.9732e-05
01 METABOLISM	01.05 C-compound and carbohydrate metabolism				AN5930	0.758511	0.370687	2.04623	0.189912
01 METABOLISM	01.05 C-compound and carbohydrate metabolism				AN7088	0.252566	0.123563	2.04403	0.410543
01 METABOLISM	01.05 C-compound and carbohydrate metabolism	putative reductase			AN7590	102.249	50.2022	2.03673	0.000577212
01 METABOLISM	01.05 C-compound and carbohydrate metabolism	α-1,2-glucuronidase	aguA		AN9286	65.5408	32.1977	2.03557	0.000731822
01 METABOLISM	01.05 C-compound and carbohydrate metabolism				AN10805	145.393	71.4368	2.03527	0.000846496
01 METABOLISM	01.05 C-compound and carbohydrate metabolism				AN6915	38.5358	18.9843	2.02988	0.0329545
01 METABOLISM	01.05 C-compound and carbohydrate metabolism				AN11209	83.7694	41.2795	2.02932	0.00138871
01 METABOLISM	01.05 C-compound and carbohydrate metabolism				AN7738	5.29149	2.60793	2.029	0.0291226
01 METABOLISM	01.05 C-compound and carbohydrate metabolism				AN11979	0.971035	0.483352	2.00896	0.207777
01 METABOLISM	01.05 C-compound and carbohydrate metabolism				AN8140	0.350064	0.175514	1.99451	0.386575
01 METABOLISM	01.05 C-compound and carbohydrate metabolism	putative aryl-alcohol oxidase-related protein			AN3206	476.498	239.35	1.9908	0.000747554
01 METABOLISM	01.05 C-compound and carbohydrate metabolism				AN7202	0.167003	0.0849798	1.96521	0.568736
01 METABOLISM	01.05 C-compound and carbohydrate metabolism	putative 1,3-β-glucosidase			AN4825	5.73915	2.92893	1.95947	0.0606622
01 METABOLISM	01.05 C-compound and carbohydrate metabolism	predicted transmembrane transporter			AN8112	1.93729	0.994049	1.94889	0.255643
01 METABOLISM	01.05 C-compound and carbohydrate metabolism	endo-β-1,4-glucanase	eglB		AN5214	3.95434	2.03032	1.94764	0.0403965
01 METABOLISM	01.05 C-compound and carbohydrate metabolism	putative glycogen (starch) synthase			AN8010	533.639	277.166	1.92534	0.00132374
01 METABOLISM	01.05 C-compound and carbohydrate metabolism	putative acetate kinase	ack		AN4914	7.35904	3.87093	1.90111	0.068769
01 METABOLISM	01.05 C-compound and carbohydrate metabolism				AN3948	103.982	55.0455	1.88902	0.0012085
01 METABOLISM	01.05 C-compound and carbohydrate metabolism	putative α-amylase	amyG		AN3309	20.1164	10.6917	1.8815	0.00173083
01 METABOLISM	01.05 C-compound and carbohydrate metabolism	putative endo-1,3-β-D-glucosidase	eglC		AN7950	1456.38	782.122	1.86209	0.00296346
01 METABOLISM	01.05 C-compound and carbohydrate metabolism				AN7269	107.799	58.2126	1.85181	0.004643
01 METABOLISM	01.05 C-compound and carbohydrate metabolism	putative glucose oxidase-related protein			AN7408	0.482541	0.262127	1.84087	0.349115
01 METABOLISM	01.05 C-compound and carbohydrate metabolism				AN10388	1.82389	0.997398	1.82865	0.168533
01 METABOLISM	01.05 C-compound and carbohydrate metabolism				AN3307	30.0172	16.4412	1.82574	0.00157498
01 METABOLISM	01.05 C-compound and carbohydrate metabolism	putative flavin-containing monooxygenase			AN8898	37.2117	20.382	1.82571	0.0750662
01 METABOLISM	01.05 C-compound and carbohydrate metabolism				AN3017	196.201	107.796	1.82011	0.00475667
01 METABOLISM	01.05 C-compound and carbohydrate metabolism	putative xylose transporter	xtrA		AN6412	58.9779	32.5884	1.80978	0.0033226
01 METABOLISM	01.05 C-compound and carbohydrate metabolism	putative α-amylase	amyC		AN4507	1.23397	0.682427	1.80821	0.274892
01 METABOLISM	01.05 C-compound and carbohydrate metabolism	β-xylosidase	xlnD		AN2359	738.067	408.805	1.80542	0.00827269
01 METABOLISM	01.05 C-compound and carbohydrate metabolism				AN4621	0.717319	0.397575	1.80424	0.30429
01 METABOLISM	01.05 C-compound and carbohydrate metabolism	short-chain carboxylic acid transporter	jenA		AN6095	1337.61	745.207	1.79495	0.00356807
01 METABOLISM	01.05 C-compound and carbohydrate metabolism	protein with similarity to cellulose synthase	celA		AN8444	42.6248	24.0806	1.77009	0.0148413
01 METABOLISM	01.05 C-compound and carbohydrate metabolism				AN2864	5.49541	3.10482	1.76996	0.181092
01 METABOLISM	01.05 C-compound and carbohydrate metabolism				AN9294	93.6723	52.9362	1.76953	0.00297922
01 METABOLISM	01.05 C-compound and carbohydrate metabolism				AN2958	135.099	76.3888	1.76857	0.00989986
01 METABOLISM	01.05 C-compound and carbohydrate metabolism				AN12074	42.9797	24.4134	1.76049	0.00460116
01 METABOLISM	01.05 C-compound and carbohydrate metabolism	putative trehalose-6-phosphate synthase			AN10533	138.957	78.9885	1.75921	0.0740588
01 METABOLISM	01.05 C-compound and carbohydrate metabolism				AN2361	42.879	24.4927	1.75068	0.00183218
01 METABOLISM	01.05 C-compound and carbohydrate metabolism				AN8759	45.6406	26.1247	1.74703	0.0116474
01 METABOLISM	01.05 C-compound and carbohydrate metabolism				AN10697	8.35367	4.78654	1.74524	0.0204088
01 METABOLISM	01.05 C-compound and carbohydrate metabolism	xylitol dehydrogenase	xdhA	Pentose Catabolic Pathway	AN9064	898.098	515.625	1.74177	0.00556084
01 METABOLISM	01.05 C-compound and carbohydrate metabolism				AN3701	1.74325	1.00169	1.74031	0.173868
01 METABOLISM	01.05 C-compound and carbohydrate metabolism	β-galactosidase	lacA		AN0756	14.6744	8.44308	1.73804	0.00960709
01 METABOLISM	01.05 C-compound and carbohydrate metabolism				AN11861	114.348	65.8022	1.73776	0.00941816
01 METABOLISM	01.05 C-compound and carbohydrate metabolism	putative triose-phosphate isomerase	tpiB		AN5908	508.796	294.153	1.7297	0.00256891
01 METABOLISM	01.05 C-compound and carbohydrate metabolism				AN1620	19.6058	11.3768	1.72331	0.0107975
01 METABOLISM	01.05 C-compound and carbohydrate metabolism	putative β-glucuronidase			AN3200	44.2225	25.7096	1.72008	0.00504935
01 METABOLISM	01.05 C-compound and carbohydrate metabolism	α-amylase	amyB		AN3402	0.703772	0.412861	1.70462	0.338187
01 METABOLISM	01.05 C-compound and carbohydrate metabolism				AN10492	16.2215	9.51651	1.70456	0.01356
01 METABOLISM	01.05 C-compound and carbohydrate metabolism				AN8587	0.251466	0.148058	1.69843	0.529502
01 METABOLISM	01.05 C-compound and carbohydrate metabolism	putative L-xylulose reductase			AN3312	993.479	591.706	1.67901	0.0161905
01 METABOLISM	01.05 C-compound and carbohydrate metabolism	putative succinate dehydrogenase			AN6133	13.2157	7.97683	1.65676	0.0318258
01 METABOLISM	01.05 C-compound and carbohydrate metabolism	6-phosphogluconate dehydrogenase	gndA	Pentose Phosphate Pathway	AN3954	2057.24	1242.58	1.65562	0.0571324
01 METABOLISM	01.05 C-compound and carbohydrate metabolism				AN9027	7.94475	4.80124	1.65473	0.0496768
01 METABOLISM	01.05 C-compound and carbohydrate metabolism				AN4482	13.4208	8.11216	1.65441	0.0453632
01 METABOLISM	01.05 C-compound and carbohydrate metabolism				AN4947	208.79	127.65	1.63565	0.0169192
01 METABOLISM	01.05 C-compound and carbohydrate metabolism	putative α-L-rhamnosidase	rhaF		AN8465	0.590671	0.361573	1.63361	0.400507
01 METABOLISM	01.05 C-compound and carbohydrate metabolism	L-arabitol dehydrogenase	ladA	Pentose Catabolic Pathway	AN0942	1386.71	851.25	1.62903	0.011639
01 METABOLISM	01.05 C-compound and carbohydrate metabolism	putative aryl-alcohol oxidase-related protein			AN9011	3.64854	2.24197	1.62738	0.131648
01 METABOLISM	01.05 C-compound and carbohydrate metabolism				AN10233	2.32416	1.43695	1.61743	0.239127
01 METABOLISM	01.05 C-compound and carbohydrate metabolism	putative D-arabinitol 4-dehydrogenase			AN11085	82.4455	51.1283	1.61252	0.0199631
01 METABOLISM	01.05 C-compound and carbohydrate metabolism				AN5304	2.26122	1.40334	1.61131	0.236317
01 METABOLISM	01.05 C-compound and carbohydrate metabolism	putative α-amylase	amyD		AN3308	175.75	109.095	1.61099	0.011518
01 METABOLISM	01.05 C-compound and carbohydrate metabolism	putative β-glucosidase	bglM		AN7396	37.9699	23.6026	1.60872	0.0424049
01 METABOLISM	01.05 C-compound and carbohydrate metabolism				AN6130	27.9663	17.3895	1.60823	0.0190517
01 METABOLISM	01.05 C-compound and carbohydrate metabolism				AN7027	65.0143	40.4313	1.60802	0.00275565
01 METABOLISM	01.05 C-compound and carbohydrate metabolism				AN0058	25.3667	15.8078	1.6047	0.00384461
01 METABOLISM	01.05 C-compound and carbohydrate metabolism				AN2378	3.98664	2.48686	1.60308	0.141885
01 METABOLISM	01.05 C-compound and carbohydrate metabolism				AN7524	25.6904	16.0827	1.59739	0.0130362
01 METABOLISM	01.05 C-compound and carbohydrate metabolism	putative exoinulinase			AN11778	3843.25	2422.73	1.58633	0.0289078
01 METABOLISM	01.05 C-compound and carbohydrate metabolism				AN0788	116.635	73.7874	1.58069	0.0145964
01 METABOLISM	01.05 C-compound and carbohydrate metabolism				AN8628	5.29172	3.35413	1.57767	0.13958
01 METABOLISM	01.05 C-compound and carbohydrate metabolism	putative endopolygalacturonase	pgaD		AN6656	0.779539	0.494129	1.5776	0.344557
01 METABOLISM	01.05 C-compound and carbohydrate metabolism	putative oxalate decarboxylase			AN8099	4.34225	2.80961	1.5455	0.277376
01 METABOLISM	01.05 C-compound and carbohydrate metabolism				AN4716	15.5534	10.0775	1.54338	0.0567925
01 METABOLISM	01.05 C-compound and carbohydrate metabolism				AN12291	34.9353	22.6944	1.53938	0.0213183
01 METABOLISM	01.05 C-compound and carbohydrate metabolism				AN8921	0.100189	0.0651677	1.5374	0.686656
01 METABOLISM	01.05 C-compound and carbohydrate metabolism				AN4277	2.39338	1.56114	1.5331	0.306756
01 METABOLISM	01.05 C-compound and carbohydrate metabolism				AN11028	0.719494	0.469832	1.53139	0.41866
01 METABOLISM	01.05 C-compound and carbohydrate metabolism	β-glycosidase			AN10124	87.7451	57.3194	1.53081	0.0255294
01 METABOLISM	01.05 C-compound and carbohydrate metabolism				AN1428	42.5864	27.8934	1.52675	0.0425537
01 METABOLISM	01.05 C-compound and carbohydrate metabolism	rhamnogalacturonan acetylesterase	rgaeA		AN2528	7.67713	5.03414	1.52501	0.0935588
01 METABOLISM	01.05 C-compound and carbohydrate metabolism				AN11185	59.9013	39.5002	1.51648	0.00959088
01 METABOLISM	01.05 C-compound and carbohydrate metabolism				AN7715	56.4126	37.2808	1.51318	0.0177759
01 METABOLISM	01.05 C-compound and carbohydrate metabolism				AN9461	105.382	69.67	1.51259	0.0127874
01 METABOLISM	01.05 C-compound and carbohydrate metabolism	putative mannose-1-phosphate guanylyltransferase			AN5586	230.885	152.728	1.51173	0.0231563
01 METABOLISM	01.05 C-compound and carbohydrate metabolism				AN7228	297.986	197.759	1.50681	0.076147
01 METABOLISM	01.05 C-compound and carbohydrate metabolism				AN12029	144.942	96.2125	1.50648	0.0475776
01 METABOLISM	01.05 C-compound and carbohydrate metabolism				AN5544	0.448252	0.297796	1.50524	0.537341
