# Supplementary material for: Blocking hexose entry into glycolysis activates alternative metabolic conversion of these sugars and upregulates pentose metabolism in Aspergillus nidulans
Source: BMC Genomics. 2018 Mar 22;19:214. doi: 10.1186/s12864-018-4609-x (PMC5863803; doi:10.1186/s12864-018-4609-x)
Supplement: Supplementary file 8 — Table S4. Expression of selected CAZymes involved in the degradation of plant biomass in Aspergillus nidulans. (XLSX 63 kb) [file 12864_2018_4609_MOESM8_ESM.xlsx]

## Sheet: CAZymes 
Table S4. Expression of selected CAZymes involved in the degradation of plant biomass in A. nidulans (sheet 1).
Highly expressed genes in hxkA1 glkA4 and/or creAΔ4 hxkA1 glkA4 (expression value higher than 150) (sheet 2). The expression higher than 150 is considered highly expressed and marked red.
The genes with expression lower than 20 are considered low expressed and marked green.
The cutoff for differential expression is fold change >1.5 (cells marked red = upregulated) and fold change <0.7 (cells marked gree n= downregulated) and p-value <0.05(cells marked yellow).
Substrate	Enzyme class	Enzyme code	Abbrv.	CAZy families	Gene number	Reference	hxkA1 glkA4	creAΔ4	creAΔ4 hxkA1 glkA4	creAΔ4 hxkA1 glkA4/creAΔ4	p-value	hxkA1 glkA4/reference	p-value
Lignin?	Extracellular laccase		lccC	AA1	AN5397	#N/A	#N/A	#N/A	#N/A	#N/A	#N/A	#N/A	#N/A
Lignin?	Extracellular laccase		lccB	AA1	AN9170	0	0.0346582	0	0	NA	NA	NA	0.180187
Cellulose	Putative cellobiose dehydrogenase	CDH		AA8,AA3	AN7230	1.03237	1.32668	657.106	258.649	0.393618	3.05246e-10	1.28507	0.534474
Unknown	Lytic polysaccharide monooxygenase	LPMO		AA9	AN1041	26.2495	25.5152	84.688	64.3771	0.760168	0.00328275	0.972029	0.853618
Unknown	Lytic polysaccharide monooxygenase	LPMO		AA9	AN2388	51.6613	14.7271	19.4125	13.4406	0.692368	0.0012546	0.28507	2.33088e-05
Unknown	Lytic polysaccharide monooxygenase	LPMO		AA9	AN3046	5.22802	7.26915	97.9199	16.3985	0.167469	3.68594e-14	1.39042	0.251732
Unknown	Lytic polysaccharide monooxygenase	LPMO		AA9	AN3511	#N/A	#N/A	#N/A	#N/A	#N/A	#N/A	#N/A	#N/A
Unknown	Lytic polysaccharide monooxygenase	LPMO		AA9	AN3860	#N/A	#N/A	#N/A	#N/A	#N/A	#N/A	#N/A	#N/A
Unknown	Lytic polysaccharide monooxygenase	LPMO		AA9	AN6428	2.98411	2.57531	103.841	50.1119	0.482585	1.45012e-08	0.863008	0.678784
Unknown	Lytic polysaccharide monooxygenase	LPMO		AA9	AN7891	6.77268	0.890637	0.10868	0.0522341	0.480622	0.527903	0.131504	2.17697e-05
Unknown	Lytic polysaccharide monooxygenase	LPMO		AA9,CBM1	AN9524	0.444573	0.496921	3.15727	1.88135	0.59588	0.038078	1.11775	0.845036
Unknown	Lytic polysaccharide monooxygenase	LPMO		AA9,CBM1	AN1602	1.75041	1.84662	47.567	28.7591	0.604601	9.30368e-05	1.05497	0.889721
Starch?	Lytic polysaccharide monooxygenase	LPMO		AA13	AN6103	5.12107	19.1562	1031.39	168.293	0.16317	9.14069e-12	3.74066	0.0119997
Galactomannan	Putative endo-β-1,4-mannanase	MAN	manF	CBM1,GH5	AN9276	0.493325	0.495691	0.437733	1.40834	3.21735	0.00457134	1.0048	0.993306
Cellulose	Cellobiohydrolase	CBHII	cbhC	CBM1,GH6	AN5282	1.21827	2.67425	68.294	34.9316	0.511489	6.15683e-07	2.19512	0.0457435
Xylan	Acetyl xylan esterase	AXE	axeA	CE1	AN6093	15.4269	9.26485	2352.48	2095.1	0.890591	0.115719	0.600563	0.0232747
Xylan, pectin	Feruloyl esterase	FAE	faeC	CE1	AN5267	151.552	45.5149	1790.23	2041.54	1.14038	0.129269	0.300325	0.000341873
Pectin	Putative pectin methyl esterase	PME	pmeB	CE8	AN4860	15.3024	7.3156	155.938	35.7021	0.22895	1.3094e-11	0.478067	0.00611625
Pectin	Putative pectin methyl esterase	PME		CE8	AN7966	#N/A	#N/A	#N/A	#N/A	#N/A	#N/A	#N/A	#N/A
Pectin	Pectin methyl esterase	PME	pmeA	CE8	AN3390	0.663482	0.497227	1.07653	0.755383	0.701684	0.360863	0.74942	0.622918
Pectin	Putative rhamnogalacturonan acetyl esterase	RGAE		CE12	AN2834	1.34317	2.47238	3.26767	3.24669	0.99358	0.978389	1.8407	0.130672
Pectin	Rhamnogalacturonan acetylesterase	RGAE	rgaeA	CE12	AN2528	5.03414	7.67713	57.9873	28.1369	0.485226	2.84883e-07	1.52501	0.0935588
Unknown	Unknown	unknown		GH1	AN0812	#N/A	#N/A	#N/A	#N/A	#N/A	#N/A	#N/A	#N/A
Cellulose, xyloglucan	Putative β-glucosidase	BGL	bglR	GH1	AN9183	22.939	29.701	107.074	37.0004	0.345557	3.55816e-08	1.29479	0.157286
Galactomannan	β-mannosidase	MND	mndB	GH2	AN3368	174.066	171.872	1531.7	1241.59	0.810595	0.031446	0.987391	0.941114
Pectin, galactomannan, xyloglucan, xylan	Putative β-galactosidase	LAC	lacF	GH2	AN2463	75.2224	39.7844	69.2824	42.9987	0.62063	2.15924e-05	0.528891	0.000704426
Galactomannan	Putative β-1,4-mannosidase	MND	mndC	GH2	AN2824	#N/A	#N/A	#N/A	#N/A	#N/A	#N/A	#N/A	#N/A
Xylan	Putative β-glucuronidase			GH2	AN3200	25.7096	44.2225	4.39369	10.5689	2.40548	1.32229e-05	1.72008	0.00504935
Pectin, galactomannan	Putative β-galactosidase	LAC	lacD	GH2	AN3201	1.85035	4.82389	13.6648	14.2436	1.04235	0.7216	2.60702	0.0134613
Pectin, galactomannan, xyloglucan, xylan	Putative β-galactosidase	LAC	lacE	GH2	AN6388	18.8605	16.8385	2.43278	4.32026	1.77585	0.0331721	0.892792	0.451181
Pectin, galactomannan, xyloglucan, xylan	Putative β-galactosidase			GH2	AN1107	11.7242	10.8797	7.22647	9.92327	1.37318	0.0262777	0.927968	0.710615
Galactomannan	Putative β-1,4-mannosidase	MND	mndA	GH2	AN1742	25.2731	27.9778	7.78194	13.8355	1.7779	0.000503622	1.10702	0.565496
? (no secretion signal)	β-glucosidase	BGL	bglB	GH3	AN0712	18.9767	23.9736	12.004	41.51	3.45803	1.3122e-08	1.26332	0.154361
Cellulose, xyloglucan	β-glucosidase	BGL	bglC	GH3	AN1804	0.798159	1.66559	0.18983	0.36744	1.93563	0.262894	2.08679	0.204289
Cellulose, xyloglucan	β-glucosidase	BGL	bglL	GH3	AN2828	42.8639	29.7837	134.834	176.044	1.30564	0.0172793	0.694842	0.177008
Xylan	β-xylosidase	BXL	xlnD	GH3	AN2359	408.805	738.067	1838.65	2691.09	1.46362	0.000346841	1.80542	0.00827269
Xylan	β-xylosidase / α-L-arabinofuranosidase	BXL	bxlB	GH3	AN8401	0.438531	2.0057	3.48003	11.1932	3.21642	8.69925e-07	4.57369	0.028792
? (no secretion signal)	Putative β-glucosidase	BGL	bglO	GH3	AN0479	0.0737095	0.115524	0.0748588	0.0732134	0.97802	0.981989	1.56729	0.685101
Xylan	Putative β-1,4-xylosidase	BXL	bxlC	GH3	AN2217	12.0259	12.9791	49.7893	32.1184	0.645086	5.68272e-05	1.07926	0.689421
? (no secretion signal)	Putative β-glucosidase	BGL	bgll	GH3	AN2227	20.2002	15.1356	825.983	798.796	0.967085	0.73051	0.749281	0.093824
? (no secretion signal)	Putative β-glucosidase	BGL	bglK	GH3	AN2612	0.989687	1.08169	0.210313	0.293753	1.39674	0.605606	1.09296	0.865207
? (no secretion signal)	Putative β-glucosidase	BGL	bglH	GH3	AN3903	14.738	10.5961	30.3022	14.9205	0.49239	3.88462e-07	0.718961	0.106686
unknown	Unknown	unknown		GH3	AN3904	#N/A	#N/A	#N/A	#N/A	#N/A	#N/A	#N/A	#N/A
Cellulose, xyloglucan	Putative β-glucosidase	BGL	bglN	GH3	AN3949	0.0527369	0.670364	0	0.0261206	NA	0.19062	12.7115	0.0614171
Cellulose, xyloglucan	Putative β-glucosidase	BGL	bglA	GH3	AN4102	344.161	362.957	953.203	1113.93	1.16862	0.109893	1.05461	0.743581
Cellulose, xyloglucan	Putative β-glucosidase	BGL	bglG	GH3	AN5976	12.7569	11.438	5.54564	6.93468	1.25047	0.180964	0.896617	0.606655
? (no secretion signal)	Putative β-glucosidase	BGL	bglE	GH3	AN6652	#N/A	#N/A	#N/A	#N/A	#N/A	#N/A	#N/A	#N/A
Cellulose, xyloglucan	Putative β-glucosidase	BGL	bglM	GH3	AN7396	23.6026	37.9699	4.24872	11.1368	2.62122	4.91174e-06	1.60872	0.0424049
? (no secretion signal)	Putative β-glucosidase	BGL	bglJ	GH3	AN7865	4.55099	6.32502	0.577254	220.166	381.403	5.74027e-10	1.38981	0.2233
Cellulose, xyloglucan	Putative β-glucosidase	BGL	bglD	GH3	AN7915	1.72167	2.2152	0.0720254	0.53626	7.44543	0.00803531	1.28665	0.620167
Cellulose	Putative β-1,4-endoglucanase	EGL	eglE	GH5	AN2709	#N/A	#N/A	#N/A	#N/A	#N/A	#N/A	#N/A	#N/A
Cellulose	Putative β-1,4-endoglucanase	EGL		GH5	AN3013	48.329	47.0161	20.1796	33.9603	1.68291	0.000116096	0.972834	0.854502
Galactomannan	Putative β-1,4-endomannanase	MAN	manD	GH5	AN7639	0.0499757	0.0491063	0.0481102	0	0	0.314966	0.982604	0.989555
Cellulose	Putative β-1,4-endoglucanase	EGL		GH5	AN8068	9.57825	4.48586	35.1491	37.4573	1.06567	0.550316	0.468338	0.00481396
Galactan (in pectin)	Putative exo-1,6-galactanase			GH5	AN9166	3.06764	3.92589	1.70898	2.71148	1.58661	0.0933831	1.27977	0.421643
Cellulose	Endo-β-1,4-glucanase	EGL	eglB	GH5	AN5214	2.03032	3.95434	3.67991	4.03267	1.09586	0.66697	1.94764	0.0403965
Cellulose	Endo-β-1,4-glucanase A	EGL	eglA	GH5	AN1285	8.79588	3.60385	9937.98	4781.98	0.481182	4.35318e-12	0.409721	0.0105502
Galactomannan	Endo-β-1,4-mannanase	MAN	ManA	GH5	AN3358	0.846137	1.23766	24.2312	8.10405	0.334447	2.26365e-08	1.46272	0.460024
Galactomannan	Endo-β-1,4-mannanase	MAN	ManB	GH5	AN3297	3.36911	2.42034	190.319	122.831	0.645394	9.86339e-06	0.718392	0.342768
Galactomannan	Endo-β-1,4-mannanase	MAN	ManC	GH5	AN6427	4.05003	13.5716	395.715	158.443	0.400397	2.44291e-09	3.35098	0.000405655
Cellulose	Cellobiohydrolase	CBH	cbhD	GH6	AN1273	9.01733	10.8028	5280.49	935.901	0.177238	3.33067e-15	1.19801	0.419018
Cellulose	Cellobiohydrolase	CBH	cbhA	GH7	AN5176	2.90799	2.50039	15861.9	11550.9	0.728214	7.26175e-11	0.859836	0.660152
Cellulose, xyloglucan	Endo-β-1,4-glucanase	EGL	eglC	GH7	AN3418	19.2423	13.0066	4020.54	1860.2	0.462673	2.16593e-10	0.675937	0.113353
Xylan	Putative β-1,4-endoxylanase	XLN		GH10	AN2356	0.109717	0.116448	0.0568385	0.108979	1.91734	0.55926	1.06135	0.952993
Xylan	β-1,4-endoxylanase	XLN	xlnC	GH10	AN1818	86.0482	44.0432	11654	6146.19	0.527387	1.20123e-09	0.511843	0.0411173
Xylan	Putative β-1,4-endoxylanase	XLN	xlnE	GH10,CBM1	AN7401	1.59046	1.10646	7.21281	3.67278	0.509203	0.0015569	0.695688	0.394644
Xylan	β-1,4-endoxylanase	XLN	xlnA	GH11	AN3613	88.1855	38.363	5091.04	8277.31	1.62586	2.61245e-07	0.435026	0.0309926
Xylan	β-1,4-endoxylanase	XLN	xlnB	GH11	AN9365	3.81582	4.4452	96.3696	61.6036	0.639244	2.05174e-05	1.16494	0.652766
Xylan	Putative α-glucuronidase	AGU	aguB	GH115	AN9329	0	0.0230774	0	0.0216551	NA	0.186543	NA	0.2095
Cellulose, xyloglucan	Endo-β-1,4-glucanase (from CAZy.org)	EGL	xgeA	GH12	AN0452	13.8987	15.1078	12.7248	11.6146	0.912755	0.405636	1.087	0.611162
Starch	α-amylase	AMY	amyA	GH13	AN2018	24.7797	15.0103	25.6062	15.8511	0.619033	0.000413956	0.605752	0.00203447
Starch	Putative α-glucosidase	AGD	agdF	GH13	AN10420	6.71978	20.0234	27.2861	19.344	0.708932	0.00186489	2.97978	3.79863e-05
Starch	Putative α-amylase	AMY	amyD	GH13	AN3308	109.095	175.75	134.348	152.653	1.13625	0.163484	1.61099	0.011518
Starch	Putative α-amylase	AMY	amyG	GH13	AN3309	10.6917	20.1164	26.4061	22.9075	0.867508	0.152615	1.8815	0.00173083
Starch	Putative α-amylase	AMY	amyF	GH13	AN3388	18.6185	6.49298	1634.47	115.549	0.070695	6.82676e-13	0.348738	0.000990456
Starch	Putative α-amylase	AMY	amyC	GH13	AN4507	0.682427	1.23397	0.112177	0.290024	2.5854	0.2771	1.80821	0.274892
Starch	Putative α-glucosidase	AGD	agdG	GH13	AN4843	69.8798	40.667	6.82598	5.25375	0.76967	0.155365	0.581956	0.0028572
Starch	Putative α-amylase	AMY	amyE	GH13	AN6324	5.17472	6.3351	1.99513	3.15064	1.57916	0.0737134	1.22424	0.401609
Starch	α-amylase	AMY	amyB	GH13,CBM20	AN3402	0.412861	0.703772	994.929	64.2145	0.0645418	6.28386e-14	1.70462	0.338187
Starch	Putative glucoamylase	GLA	glaA	GH15,CBM20	AN11143	24.6799	14.9354	11.0164	28.8473	2.61859	2.16627e-07	0.605166	0.00272858
Starch	Putative glucoamylase	GLA	glaB	GH15,CBM20	AN7402	0.677939	0.285691	20.4745	1.40375	0.0685609	1.78513e-11	0.421411	0.137297
Galactomannan	Putative endomannanase	MAN	manG	GH26	AN3326	#N/A	#N/A	#N/A	#N/A	#N/A	#N/A	#N/A	#N/A
Galactomannan	Putative endomannanase	MAN	manH	GH26	AN3336	0.170962	0.240525	0	0.0564517	NA	0.293586	1.40689	0.694692
Galactomannan	Endo-β-1,4-mannanase	MAN	manE	GH26	AN7413	0.223347	0.281926	0.98581	0.426118	0.432252	0.0673402	1.26228	0.75068
Galactomannan	Putative α-1,4-galactosidase	AGL	aglA	GH27	AN0022	0	0.0631215	0	0	NA	NA	NA	0.295495
Galactomannan	Putative α-galactosidase	AGL	aglB	GH27	AN7624	7.78668	5.36299	4.54987	4.24402	0.932778	0.734171	0.688739	0.138923
Galactomannan	α-galactosidase	AGL	aglD	GH27,CBM35	AN7152	27.4376	41.1154	54.6916	97.8952	1.78995	1.22538e-05	1.4985	0.0244238
Pectin	Putative rhamnogalacturonan hydrolase	RHG	rhgB	GH28	AN10274	4.06403	5.70205	0.184321	0.580142	3.14746	0.0282598	1.40305	0.23355
Pectin	Putative xylogalacturonan hydrolase	XGH	xghA	GH28	AN3389	0.050225	0	0.587034	0.331139	0.564089	0.20916	0	0.282611
Pectin	Putative endopolygalacturonase	PGA	pgaD	GH28	AN6656	0.494129	0.779539	0.454049	0.478362	1.05355	0.916598	1.5776	0.344557
Pectin	Putative exopolygalacturonase	PGX	pgxB	GH28	AN8891	16.439	11.5171	181.817	85.1243	0.468187	1.80132e-08	0.700596	0.136408
Pectin	Endo-polygalacturonase	PGA	pgaC	GH28	AN8327	4.24046	1.31466	0.87229	1.09493	1.25524	0.451961	0.310027	0.0223141
Pectin	Endo-polygalacturonase	PGA	pgaB	GH28	AN4372	103.299	29.3535	25.1031	12.011	0.478466	3.74933e-06	0.28416	9.74358e-05
Pectin	Endo-polygalacturonase	PGX	pgxA	GH28	AN8761	29.4534	5.56554	79.3017	19.5393	0.246391	1.07663e-09	0.188961	9.50429e-05
Pectin	Endo-polygalacturonase	PGX	pgxD	GH28	AN9045	0.0895121	0.401043	3.56344	2.02355	0.567863	0.0153561	4.48032	0.0935101
Pectin	Rhamnogalacturonase	RHG	rhgA	GH28	AN9134	6.89626	9.80702	3.89947	5.41396	1.38838	0.113905	1.42208	0.0976306
Starch	α-glucosidase	AGD	agdA	GH31	AN2017	165.254	108.328	123.028	58.9975	0.479547	5.09071e-09	0.655525	0.0133598
Starch	α-glucosidase	AGD	agdB	GH31	AN8953	371.891	99.2461	5035.81	665.838	0.132221	2.87548e-12	0.266869	1.5657e-06
Starch	α-glucosidase	AGD	agdC	GH31	AN7345	14.4453	9.30708	14.7808	6.63224	0.448705	2.17356e-06	0.644296	0.0204027
Starch	α-glucosidase	AGD	agdE	GH31	AN0941	35.274	9.78366	89.856	11.8771	0.132179	8.14793e-13	0.277362	3.90463e-06
Xyloglucan	α-xylosidase	AXL	axlA	GH31	AN7505	67.4035	43.0991	37.9829	28.3998	0.7477	0.00285966	0.639419	0.00672131
Starch	Putative α-1,4-glucosidase			GH31	AN0280	16.1644	12.2654	11.1976	10.6254	0.948905	0.658283	0.758786	0.210094
Starch	Putative α-1,4-glucosidase			GH31	AN3504	8.63585	7.61082	1.0605	1.1412	1.0761	0.810713	0.881305	0.579281
Starch	Putative α-1,4-glucosidase			GH31	AN7120	0.207908	0.926873	0.0290246	1.3618	46.9187	5.36328e-05	4.45809	0.0336135
Unknown	Unknown	unknown		GH31	AN7372	#N/A	#N/A	#N/A	#N/A	#N/A	#N/A	#N/A	#N/A
Starch	Putative α-1,4-glucosidase	AGD	agdE	GH31,GH18	AN8217	#N/A	#N/A	#N/A	#N/A	#N/A	#N/A	#N/A	#N/A
Inulin	Putative invertase	INV		GH32	AN3837	257.4	383.705	92.5024	224.515	2.42712	3.18389e-06	1.4907	0.0376692
Inulin	Putative exoinulinase	INX		GH32	AN5012	#N/A	#N/A	#N/A	#N/A	#N/A	#N/A	#N/A	#N/A
Pectin, galactomannan, xyloglucan, xylan	Putative β-galactosidase	LAC	lacC	GH35	AN0194	1.0682	0.631332	0.264754	0.313891	1.1856	0.760299	0.591023	0.234529
Pectin, galactomannan, xyloglucan, xylan	β-galactosidase	LAC	lacA	GH35	AN0756	8.44308	14.6744	18.1421	22.2565	1.22679	0.0442287	1.73804	0.00960709
Pectin, galactomannan, xyloglucan, xylan	β-galactosidase	LAC	lacB	GH35	AN0980	37.6603	26.6519	27.1652	30.9237	1.13836	0.220716	0.707691	0.030214
Pectin, galactomannan, xyloglucan, xylan	Putative β-galactosidase	LAC		GH35	AN2804	4.22581	6.00091	17.387	32.4442	1.866	5.46777e-05	1.42006	0.176451
Galactomannan	α-galactosidase	AGL	aglC	GH36	AN8138	415.067	1912.74	635.607	968.924	1.52441	0.000725422	4.60828	0.000119629
Galactomannan	Putative α-1,4-galactosidase	AGL	aglF	GH36	AN3874	11.7061	8.78802	1.17867	2.15058	1.82457	0.0435413	0.750724	0.160133
Galactomannan	Putative α-glycosidase	AGL	aglE	GH36	AN8392	14.7055	15.3	0.0269847	0.181294	6.71841	0.166772	1.04043	0.859112
Galactomannan	Putative α-galactosidase	AGL	aglG	GH36	AN9035	9.42246	14.9869	104.425	79.553	0.76182	0.00546709	1.59055	0.0294989
Xylan	Putative β-1,4-xylosidase	BXL	bxlC	GH43	AN1477	72.8699	68.0583	1270.83	1093.1	0.860147	0.0997543	0.933969	0.745453
Xylan	Putative β-xylosidase	BXL		GH43	AN1870	72.6408	58.2439	16.2145	27.4412	1.69238	0.00122485	0.801806	0.224527
Xylan, Pectin, xyloglucan	Putative α-L-arabinofuranosidase	ABF		GH43	AN2533	49.0665	26.0001	585.756	722.649	1.2337	0.0471874	0.529895	0.00161869
Pectin	Putative arabinan endo-1,5-α-L-arabinosidase	ABN	abnA	GH43	AN2534	21.2448	25.1207	778.604	739.914	0.950308	0.570039	1.18244	0.24598
Pectin	Putative arabinan endo-1,5-α-L-arabinosidase	ABN	abnD	GH43	AN3044	19.7981	18.3768	18.7698	15.6108	0.831695	0.0973166	0.928211	0.660124
Xylan	Putative β-1,4-xylosidase	BXL		GH43	AN6751	2.95515	1.69696	7.96233	10.09	1.26721	0.0836642	0.574238	0.124162
Xylan	Putative β-1,4-xylosidase	BXL		GH43	AN7275	6.85335	6.49102	57.4633	65.8946	1.14672	0.206753	0.947131	0.829273
Xylan, Pectin, xyloglucan	Putative α-L-arabinofuranosidase	ABF		GH43	AN7781	178.037	264.42	582.739	875.496	1.50238	0.00108071	1.48519	0.0578081
Xylan	Putative β-1,4-xylosidase	BXL	bxlD	GH43	AN7864	215.498	217.53	240.464	492.219	2.04696	2.80528e-06	1.00943	0.963417
Xylan, Pectin, xyloglucan	Putative α-L-arabinofuranosidase	ABF		GH43	AN8472	1.43206	1.73317	11.4059	5.16476	0.452815	1.25928e-05	1.21027	0.635126
Xylan	Putative β-1,4-xylosidase	BXL		GH43	AN8477	12.2688	14.3038	72.3707	126.986	1.75467	0.000100477	1.16587	0.501818
Pectin	Endo-α-1,5-L-arabinosidase	ABN	abnB	GH43	AN6352	6.1075	5.73325	5.82304	4.59281	0.788731	0.17331	0.938723	0.800724
Pectin	Endo-α-1,5-L-arabinosidase	ABN	abnC	GH43	AN8007	72.6171	40.2924	11.2428	14.0121	1.24631	0.195426	0.554862	0.0652604
Xylan	Putative β-1,4-xylosidase	BXL		GH43,CBM35	AN2664	31.8244	167.53	36.1367	96.5234	2.67106	4.06027e-08	5.26419	1.40782e-06
Xylan	Putative β-1,4-xylosidase	BXL		GH43,CBM35	AN7313	2.4076	1.60534	0.93427	1.06692	1.14198	0.65821	0.666781	0.234533
Cellulose	Endo-β-1,4-glucanase			GH45	AN6786	11.4383	8.00844	1.60349	1.08356	0.675748	0.174686	0.700141	0.0813009
Xylan, Pectin, xyloglucan	α-L-arabinofuranosidase	ABF	abfC	GH51	AN1277	197.336	171.744	717.916	496.654	0.691801	0.000200369	0.87031	0.429211
Xylan, Pectin, xyloglucan	Putative α-L-arabinofuranosidase	ABF	abfA	GH51	AN9520	#N/A	#N/A	#N/A	#N/A	#N/A	#N/A	#N/A	#N/A
Xylan, Pectin, xyloglucan	Putative α-L-arabinofuranosidase	ABF	abfA	GH51	AN2541	0.0337293	0	0	0	NA	NA	0	0.219163
Pectin	Endo-β-1,4-galactanase	GAL	galA	GH53	AN5727	4.7971	4.46231	17.9549	9.99537	0.556693	2.08317e-05	0.930209	0.782757
Xylan, Pectin, xyloglucan	α-L-arabinofuranosidase	ABF	abfB	GH54,CBM42	AN1571	13.4218	11.8854	209.14	403.346	1.92859	1.06218e-05	0.885532	0.632952
Xylan	α-L-arabinofuranosidase	AXH	axhA	GH62	AN7908	85.9738	100.246	1542.05	1459.8	0.946662	0.490959	1.16601	0.47008
Xylan	Putative α-L-arabinofuranosidase	AXH	axhB	GH62	AN2632	3.08036	8.10947	2401.56	1533.91	0.638716	4.85597e-07	2.63263	0.00304136
Xylan	α-1,2-glucuronidase	AGU	aguA	GH67	AN9286	32.1977	65.5408	282.304	332.144	1.17655	0.114071	2.03557	0.000731822
Xyloglucan	Xyloglucanobiohydrolase	XEG	xgcA	GH74	AN1542	3.0765	1.03652	2.60944	2.87534	1.1019	0.621168	0.336915	0.0126872
Xyloglucan	Putative xyloglucanase	XEG	xgeB	GH74,CBM1	AN5061	0	0.0242079	0.257144	0.249145	0.968891	0.95752	NA	0.209972
Pectin	α-L-rhamnosidase	RHA	rhaA	GH78	AN10277	1.90904	1.60079	0.0298788	0.315468	10.5582	0.0463093	0.838529	0.630656
Pectin	α-L-rhamnosidase	RHA	rhaE	GH78	AN7151	4.89563	2.63634	0.377647	0.323762	0.857315	0.756916	0.538508	0.0583984
Pectin	Putative α-L-rhamnosidase	RHA	rhaB	GH78	AN0711	#N/A	#N/A	#N/A	#N/A	#N/A	#N/A	#N/A	#N/A
Pectin	Putative α-L-rhamnosidase	RHA		GH78	AN2631	0.118344	0.150669	0.088911	0.228959	2.57515	0.241271	1.27315	0.796268
Pectin	Putative α-L-rhamnosidase	RHA		GH78	AN3780	0.188738	0.119911	0	0.0451883	NA	0.318658	0.635333	0.617857
Pectin	Putative α-L-rhamnosidase	RHA	rhaC	GH78	AN5306	#N/A	#N/A	#N/A	#N/A	#N/A	#N/A	#N/A	#N/A
Pectin	Putative α-L-rhamnosidase	RHA	rhaF	GH78	AN8465	0.361573	0.590671	0.127565	0.248797	1.95035	0.386314	1.63361	0.400507
Pectin	Putative α-L-rhamnosidase	RHA	rhaD	GH79,GH78	AN6925	#N/A	#N/A	#N/A	#N/A	#N/A	#N/A	#N/A	#N/A
Pectin	Putative unsaturated glucuronyl hydrolase	UGH		GH88	AN3991	1.06233	3.22892	3.66091	10.8859	2.97354	5.52949e-05	3.03946	0.00328042
Pectin				GH88	AN8425	#N/A	#N/A	#N/A	#N/A	#N/A	#N/A	#N/A	#N/A
Pectin	Putative exo-arabinanase	ABX	abxA	GH93	AN2060	208.87	313.386	721.295	556.326	0.771287	0.00519586	1.50039	0.105578
Pectin	Putative exo-arabinanase	ABX	abxB	GH93	AN5231	47.4077	51.3516	68.8339	44.6903	0.649249	0.000187963	1.08319	0.617584
Xyloglucan	α-1,2-L-fucosidase	AFC	afcA	GH95	AN8149	39.5662	23.4318	8.71445	8.61659	0.98877	0.932579	0.592217	0.00802295
Xyloglucan	Putative α-fucosidase	AFC	afcB	GH95	AN6673	0.755821	0.622243	0.605217	0.798295	1.31902	0.461289	0.823268	0.705112
Unknown	Unknown	unknown		GH95,GH1	AN3106	#N/A	#N/A	#N/A	#N/A	#N/A	#N/A	#N/A	#N/A
Pectin	Putative unsaturated rhamnogalacturonan hydrolase	URH	urhA	GH105	AN3196	47.6142	69.2404	76.1294	78.4855	1.03095	0.747413	1.45419	0.0415763
Pectin	Putative unsaturated rhamnogalacturonan hydrolase	URH	urhB	GH105	AN7828	0.740707	0.859475	0.93795	1.41694	1.51067	0.19718	1.16034	0.762716
Pectin	Putative unsaturated rhamnogalacturonan hydrolase	URH	urhC	GH105	AN9383	29.3161	16.84	60.7475	30.0884	0.495303	4.49654e-06	0.574429	0.0174548
Cellulose?	Exo-/endo-glucanase			GH131	AN7598	0.313466	0.700378	302.46	87.2295	0.2884	1.03231e-11	2.2343	0.2111
Galactomannan	β-mannanase	MAN		GH134	AN6833	0.104897	0.206144	1.11895	0.296551	0.265026	0.00994237	1.96521	0.512965
Galactomannan	β-mannanase	MAN		GH134	AN6951	#N/A	#N/A	#N/A	#N/A	#N/A	#N/A	#N/A	#N/A
Galactomannan	β-mannanase	MAN		GH134	AN7638	#N/A	#N/A	#N/A	#N/A	#N/A	#N/A	#N/A	#N/A
Galactomannan	Endo-β-1,4-mannanase	MAN		GH134	AN2710	1.34726	2.80262	1.22808	1.1862	0.965898	0.912448	2.08023	0.112347
Pectin	Putative pectin lyase	PEL	pelC	PL1	AN1111	#N/A	#N/A	#N/A	#N/A	#N/A	#N/A	#N/A	#N/A
Pectin	Putative pectin lyase	PEL	pelF	PL1	AN4882	20.1733	15.8303	7.91451	8.56382	1.08204	0.57044	0.784713	0.194476
Pectin	Putative pectin lyase	PEL	pelD	PL1	AN9439	0.258076	0.265518	0.0512921	0	0	0.31289	1.02884	0.966185
Pectin	Pectin lyase	PEL	pelA	PL1	AN2331	15.8464	12.5017	28.3073	36.4818	1.28878	0.0306756	0.788927	0.223825
Pectin	Pectin lyase	PEL	pelB	PL1	AN2569	1.19416	1.57851	303.423	479.374	1.57989	0.00026203	1.32186	0.442515
Pectin	Pectin lyase	PLY	plyA	PL1	AN7646	13.0595	12.0256	7.75125	7.63084	0.984466	0.915562	0.92083	0.641712
Pectin	Pectin lyase	PLY	plyB	PL1	AN0741	0.719834	0.678708	2.86994	0.812463	0.283094	0.000121324	0.942867	0.91207
Pectin	Putative pectate lyase	PLY	plyC	PL1	AN5333	5.57523	12.9458	28.3661	28.0027	0.987187	0.880753	2.32202	0.00145431
Pectin	Putative rhamnogalacturonan lyase	RGL	rglE	PL11	AN2543	0	0.0307466	0	0.028697	NA	0.231465	NA	0.174455
Pectin	Putative pectate lyase	PLY	plyD	PL3	AN2542	0.0720406	0.0764603	0.0746407	0	0	0.175089	1.06135	0.961222
Pectin	Putative pectate lyase	PLY	plyF	PL3	AN6106	5.20175	7.21099	36.1913	78.8754	2.1794	3.24371e-06	1.38626	0.258033
Pectin	Putative pectate lyase	PLY	plyG	PL3	AN6748	0.994479	0.312309	0.381812	0.293989	0.769982	0.639892	0.314043	0.0400475
Pectin	Pectate lyase	PLY	plyE	PL3	AN3337	1.41755	5.56936	0.076033	0.37121	4.88222	0.0656257	3.92888	0.00180951
Pectin	Pectate lyase	PLY	plyH	PL3	AN8453	0.69449	0.306911	0.600279	1.23529	2.05785	0.0308197	0.441922	0.267024
Pectin	Putative rhamnogalacturonan lyase	RGL	rglD	PL4	AN3950	0.112021	0.0746787	0.109746	0	0	0.145999	0.666648	0.692989
Pectin	Putative rhamnogalacturonan lyase	RGL	rglC	PL4	AN4139	#N/A	#N/A	#N/A	#N/A	#N/A	#N/A	#N/A	#N/A
Pectin	Rhamnogalacturonan lyase	RGL	rglB	PL4	AN6395	5.44539	6.22892	2.15722	5.45304	2.52781	0.0013515	1.14389	0.585084
Pectin	Rhamnogalacturonan lyase	RGL	rglA	PL4	AN7135	4.94003	4.58257	29.9588	34.4712	1.15062	0.195935	0.92764	0.765377
Pectin	Putative pectate lyase	PLY	plyI	PL9	AN2537	33.2649	20.6444	18.3333	16.1066	0.878544	0.213626	0.620607	0.00314838
		CBH	cbhB	GH7	AN0494

## Sheet: highly expressed
Table S4. Expression of selected CAZymes involved in the degradation of plant biomass in A. nidulans (sheet 1).
Highly expressed genes in hxkA1 glkA4 and/or creAΔ4 hxkA1 glkA4 (expression value higher than 150) (sheet 2). The expression higher than 150 is considered highly expressed and marked red.
The genes with expression lower than 20 are considered low expressed and marked green.
The cutoff for differential expression is fold change >1.5 (cells marked red = upregulated) and fold change <0.7 (cells marked gree n= downregulated) and p-value <0.05(cells marked yellow).
Substrate	Enzyme class	Enzyme code	Abbrv.	CAZy families	Gene number	Reference	hxkA1 glkA4	creAΔ4	creAΔ4 hxkA1 glkA4	creAΔ4 hxkA1 glkA4/creAΔ4	p-value	hxkA1 glkA4/reference	p-value
Cellulose	Putative cellobiose dehydrogenase	CDH		AA8,AA3	AN7230	1.03237	1.32668	657.106	258.649	0.393618	3.05246e-10	1.28507	0.534474
Starch?	Lytic polysaccharide monooxygenase	LPMO		AA13	AN6103	5.12107	19.1562	1031.39	168.293	0.16317	9.14069e-12	3.74066	0.0119997
Xylan	Acetyl xylan esterase	AXE	axeA	CE1	AN6093	15.4269	9.26485	2352.48	2095.1	0.890591	0.115719	0.600563	0.0232747
Xylan, pectin	Feruloyl esterase	FAE	faeC	CE1	AN5267	151.552	45.5149	1790.23	2041.54	1.14038	0.129269	0.300325	0.000341873
Pectin	Putative pectin methyl esterase	PME	pmeB	CE8	AN4860	15.3024	7.3156	155.938	35.7021	0.22895	1.3094e-11	0.478067	0.00611625
Galactomannan	β-mannosidase	MND	mndB	GH2	AN3368	174.066	171.872	1531.7	1241.59	0.810595	0.031446	0.987391	0.941114
Cellulose, xyloglucan	β-glucosidase	BGL	bglL	GH3	AN2828	42.8639	29.7837	134.834	176.044	1.30564	0.0172793	0.694842	0.177008
Xylan	β-xylosidase	BXL	xlnD	GH3	AN2359	408.805	738.067	1838.65	2691.09	1.46362	0.000346841	1.80542	0.00827269
? (no secretion signal)	Putative β-glucosidase	BGL	bgll	GH3	AN2227	20.2002	15.1356	825.983	798.796	0.967085	0.73051	0.749281	0.093824
Cellulose, xyloglucan	Putative β-glucosidase	BGL	bglA	GH3	AN4102	344.161	362.957	953.203	1113.93	1.16862	0.109893	1.05461	0.743581
? (no secretion signal)	Putative β-glucosidase	BGL	bglJ	GH3	AN7865	4.55099	6.32502	0.577254	220.166	381.403	5.74027e-10	1.38981	0.2233
Cellulose	Endo-β-1,4-glucanase A	EGL	eglA	GH5	AN1285	8.79588	3.60385	9937.98	4781.98	0.481182	4.35318e-12	0.409721	0.0105502
Galactomannan	Endo-β-1,4-mannanase	MAN	ManB	GH5	AN3297	3.36911	2.42034	190.319	122.831	0.645394	9.86339e-06	0.718392	0.342768
Galactomannan	Endo-β-1,4-mannanase	MAN	ManC	GH5	AN6427	4.05003	13.5716	395.715	158.443	0.400397	2.44291e-09	3.35098	0.000405655
Cellulose	Cellobiohydrolase	CBH	cbhD	GH6	AN1273	9.01733	10.8028	5280.49	935.901	0.177238	3.33067e-15	1.19801	0.419018
Cellulose	Cellobiohydrolase	CBH	CbhA	GH7	AN5176	2.90799	2.50039	15861.9	11550.9	0.728214	7.26175e-11	0.859836	0.660152
Cellulose, xyloglucan	Endo-β-1,4-glucanase	EGL	eglC	GH7	AN3418	19.2423	13.0066	4020.54	1860.2	0.462673	2.16593e-10	0.675937	0.113353
Xylan	β-1,4-endoxylanase	XLN	xlnC	GH10	AN1818	86.0482	44.0432	11654	6146.19	0.527387	1.20123e-09	0.511843	0.0411173
Xylan	β-1,4-endoxylanase	XLN	xlnA	GH11	AN3613	88.1855	38.363	5091.04	8277.31	1.62586	2.61245e-07	0.435026	0.0309926
Starch	Putative α-amylase	AMY	amyD	GH13	AN3308	109.095	175.75	134.348	152.653	1.13625	0.163484	1.61099	0.011518
Starch	Putative α-amylase	AMY	amyG	GH13	AN3309	10.6917	20.1164	26.4061	22.9075	0.867508	0.152615	1.8815	0.00173083
Starch	Putative α-amylase	AMY	amyF	GH13	AN3388	18.6185	6.49298	1634.47	115.549	0.070695	6.82676e-13	0.348738	0.000990456
Starch	α-amylase	AMY	amyB	GH13,CBM20	AN3402	0.412861	0.703772	994.929	64.2145	0.0645418	6.28386e-14	1.70462	0.338187
Pectin	Putative exopolygalacturonase	PGX	pgxB	GH28	AN8891	16.439	11.5171	181.817	85.1243	0.468187	1.80132e-08	0.700596	0.136408
Starch	α-glucosidase	AGD	agdB	GH31	AN8953	371.891	99.2461	5035.81	665.838	0.132221	2.87548e-12	0.266869	1.5657e-06
Inulin	Putative invertase	INV		GH32	AN3837	257.4	383.705	92.5024	224.515	2.42712	3.18389e-06	1.4907	0.0376692
Galactomannan	α-galactosidase	AGL	aglC	GH36	AN8138	415.067	1912.74	635.607	968.924	1.52441	0.000725422	4.60828	0.000119629
Xylan	Putative β-1,4-xylosidase	BXL	bxlC	GH43	AN1477	72.8699	68.0583	1270.83	1093.1	0.860147	0.0997543	0.933969	0.745453
Xylan, Pectin, xyloglucan	Putative α-L-arabinofuranosidase	ABF		GH43	AN2533	49.0665	26.0001	585.756	722.649	1.2337	0.0471874	0.529895	0.00161869
Pectin	Putative arabinan endo-1,5-α-L-arabinosidase	ABN	abnA	GH43	AN2534	21.2448	25.1207	778.604	739.914	0.950308	0.570039	1.18244	0.24598
Xylan, Pectin, xyloglucan	Putative α-L-arabinofuranosidase	ABF		GH43	AN7781	178.037	264.42	582.739	875.496	1.50238	0.00108071	1.48519	0.0578081
Xylan	Putative β-1,4-xylosidase	BXL	bxlD	GH43	AN7864	215.498	217.53	240.464	492.219	2.04696	2.80528e-06	1.00943	0.963417
Xylan	Putative β-1,4-xylosidase	BXL		GH43,CBM35	AN2664	31.8244	167.53	36.1367	96.5234	2.67106	4.06027e-08	5.26419	1.40782e-06
Xylan, Pectin, xyloglucan	α-L-arabinofuranosidase	ABF	abfC	GH51	AN1277	197.336	171.744	717.916	496.654	0.691801	0.000200369	0.87031	0.429211
Xylan, Pectin, xyloglucan	α-L-arabinofuranosidase	ABF	abfB	GH54,CBM42	AN1571	13.4218	11.8854	209.14	403.346	1.92859	1.06218e-05	0.885532	0.632952
Xylan	α-L-arabinofuranosidase	AXH	axhA	GH62	AN7908	85.9738	100.246	1542.05	1459.8	0.946662	0.490959	1.16601	0.47008
Xylan	Putative α-L-arabinofuranosidase	AXH	axhB	GH62	AN2632	3.08036	8.10947	2401.56	1533.91	0.638716	4.85597e-07	2.63263	0.00304136
Xylan	α-1,2-glucuronidase	AGU	aguA	GH67	AN9286	32.1977	65.5408	282.304	332.144	1.17655	0.114071	2.03557	0.000731822
Pectin	Putative exo-arabinanase	ABX	abxA	GH93	AN2060	208.87	313.386	721.295	556.326	0.771287	0.00519586	1.50039	0.105578
Pectin	Pectin lyase	PEL	pelB	PL1	AN2569	1.19416	1.57851	303.423	479.374	1.57989	0.00026203	1.32186	0.442515
