# Supplementary material for: Blocking hexose entry into glycolysis activates alternative metabolic conversion of these sugars and upregulates pentose metabolism in Aspergillus nidulans
Source: BMC Genomics. 2018 Mar 22;19:214. doi: 10.1186/s12864-018-4609-x (PMC5863803; doi:10.1186/s12864-018-4609-x)
Supplement: Supplementary file 10 — Table S6. Primers used in this study to generate the gene fragments for qRT-PCR analysis. (XLSX 10 kb) [file 12864_2018_4609_MOESM10_ESM.xlsx]

## Sheet: Primers
Table S6. Primers used in this study to generate the gene fragments for qRT-PCR analysis.
Primers (5’ to 3’)
Gene	Gene number	Forward	Reverse
xyrA	AN0423	ACTCGTCGTTTGGGCCTTT	GCTCCTTCCGCCTGTTTCA
ladA	AN0942	ATCCGACGTGCACTTTTGG	CATGATCGTCACGGGGGA
abfB	AN1571	CATTTCCTACCGCTTCGTCACA	CCGCGAAGAGCCCATAAGTT
